# Supplementary material for: Abdominal ultrasound in the diagnostic work-up of visceral leishmaniasis and for detection of complications of spleen aspiration
Source: PLoS Negl Trop Dis. 2021 Feb 16;15(2):e0009107. doi: 10.1371/journal.pntd.0009107 (PMC7935305; doi:10.1371/journal.pntd.0009107)
Supplement: S1 Raw data set — (XLSX) [file pntd.0009107.s003.xlsx]

## Sheet: Raw data set_US study
Age	agegroup	Gender	Ablwak	durill	durillgrp	typevl	concdx	conctype	Fever	Pulse	Jaundice	lapcl	Vomiting	Bleeding	Splsizecl	splszclgrp	Ascitscli	Livsizecl	hepclgrp	plt	thrombo	hgb	anemia	wbccount	leukop	HIVtest	Wtkg	Htcm	BMI	bmigrp	periedma	Bldpres	Rk39	asprtn	sourceaspr	resultaspr	posgrad	ascitus	asctusgd	plueffus	splechous	Spleszus	spnszusgrp	Splenodus	splnodudes	lapus	Lvrecho	Lvrszus	hepusgrp
20	2	1	1	1	2	1	2	9	36.6	105	2	1	1	2	6	4	2	1	1	82000	1	10.9	1	1600	1	2	45	1.8	13.8889	4	2	90/65	1	1	1	1	2	2		2	1	19	2	2		2	1	14.6	2
27	3	1	1	0.75	1	1	2	9	38	92	2	2	1	1	3	2	2	0	2	28000	1	9.8	1	1200	1	9	57	1.76	18.4013	2	2	106/51	1	1	2	2	9	9		2	1	16.8	2	2		2	1	14.7	2
38	4	1	1	0.75	1	1	2	9	36.8	87	2	2	2	1	9	4	2	0	2	73000	1	12.5	2	2700	1	2	49	1.68	17.3611	2	2	125/70	1	1	1	1	3	1	3	2	1	21	3	2		2	1	15.2	1
25	3	1	1	2	2	1	2	9	36.2	92	2	2	2	1	4	2	2	3	1	128000	1	10.2	1	1300	1	2	53	1.7	18.3391	2	2	112/65	1	1	1	2	9	2		2	1	17.2	2	2		2	1	16.6	1
28	3	1	1	0.5	1	1	2	9			2	2	2	2	19	4	1	4	1	126000	1	8.5	1	3200	1	9	46	1.8	14.1975	3	1	107/67	1	1	2	2	9	1	2	1	1	19.4	2	2		2	1	17.6	1
25	3	1	2	2	2	1	2	9	36.5	79	2	2	2	2	10	4	2	3	1	85000	1	6.1	1	2000	1	2	49	1.64	18.2183	2	2	120/85	1	1	1	2	9	2		2	1	23.7	3	2		2	1	17	1
25	3	1	1	0.75	1	1	1	3	40	79	2	2	2	2	8	4	2	0	2	52000	1	10.7	1	2300	1	9	44	1.7	15.2249	3	2	90/60	1	1	1	1	1	2		2	1	16.6	2	2		2	1	15	1
18	2	1	1	2	2	1	1	9	39.2	143	2	2	1	2	9	4	2	2	1	54000	1	9.6	1	1900	1	9	52	1.76	16.7872	2	2	94/60	1	1	1	1	3	2		2	1	19	2	2		2	1	15.6	1
21	2	1	2	1	2	1	2	9	39.4	123	2	1	1	1	0	1	2	6	1	2000	1	7.7	1	2700	1	9	9	0	0	9	9	93/52	1	1	2	1	4	1	2	2	1	17	2	2		2	1	16	1
10	1	2	1	0.5	1	1	2	9	36.8	104	2	2	2	1	7	3	2	3	1	74000	1	6.9	1	3200	1	2	22	1.28	13.4277	4	2	N/A	2	1	1	2	9	2		1	1	12.8	1	2		2	1	13	2
25	3	1	1	1	2	1	1	3	35.2	67	2	2	2	2	19	4	2	0	2	60000	1	11.2	1	2700	1	2	57	1.74	18.8268	1	2	113/66	1	1	1	2	9	2		2	1	28.2	3	2		2	1	99	9
20	2	1	1	1	2	1	2	9	37.9	80	2	2	2	1	8	4	2	0	2	8000	1	6.6	1	700	1	2	45	1.62	17.1468	2	2	110/70	1	1	2	1	2	2		2	1	26.2	3	2		2	1	17.4	1
18	2	1	1	0.5	1	1	2	9	40.5	136	2	2	2	2	9	4	2	3	1	56000	1	9.1	1	4600	2	2	39	1.62	14.8605	3	1	44/57	1	1	1	1	5	2		2	1	16	2	2		2	1	16.0	1
31	3	1	1	1	2	1	1	1	354	103	2	1	2	1	16	4	2	2	1	49000	1	11.1	1	2200	1	2	44	1.58	17.6254	2	2	100/73	1	1	1	2	9	2		2	2	26	3	2		2	2	12.3	2
31	3	1	1	1	2	1	1	5	36.2	83	2	2	2	2	12	4	2	0	2	98000	1	6.7	1	4000	2	1	50	1.7	17.301	2	2	105/69	2	1	1	2	9	2		2	1	22.8	3	2		2	1	15.8	1
27	3	1	1	0.75	1	2	2	9	36.3	67	2	1	2	2	5	3	2	0	2	148000	1	11.5	1	8900	2	9	50	1.68	17.7154	2	2	109/66	3	1	1	2	9	2		2	1	99	9	2		2	1	14.3	2
34	3	1	1	0.5	1	1	1	4	36.2	91	2	2	2	1	13	4	2	0	2	88000	1	4	1	2300	1	9	52	1.67	18.6453	1	1	116/60	2	1	1	2	9	2		2	1	22.2	3	2		2	1	15.3	1
32	3	1	1	0.75	1	2	1	5	36.1	88	2	2	2	1	15	4	2	0	2	100000	1	9.9	1	2700	1	1	50	1.68	17.7154	2	2	112/66	3	1	1	1	6	2		2	1	23	3	2		2	1	18.2	1
25	3	1	1	24	4	1	2	9	36.5	74	2	2	2	2	3	2	2	0	2	194000	2	14	2	3300	1	9	55	1.64	20.4491	1	2	110/70	1	1	1	2	9	2		2	1	15.1	2	2		2	1	12.7	2
45	4	1	1	3	3	2	9	9	36.4	67	2	2	2	1	7	3	2	4	1	145000	1	12.4	2	4200	2	9	65	1.69	22.7583	1	2	119/74	3	1	1	2	9	2		2	1	18.8	2	2		2	1	16.6	1
20	2	1	1	0.75	1	2	2	9	37.7	112	1	2	1	2	17	4	2	0	2	67000	1	7.1	1	2800	1	2	50	1.68	17.7154	2	2	98/64	1	1	1	2	9	2		2	1	23.6	3	2		2	1	16.6	1
28	3	1	1	0.5	1	1	2	9	37.8	103	2	9	2	2	0	1	2	99	9	41000	1	8.3	1	1600	1	2	41	1.63	15.4315	3	2	110/67	1	1	2	1	2	2		2	1	15	2	2		2	1	14	2
26	3	9	1	2	2	1	2	9	36.3	85	2	2	2	2	10	4	2	0	2	89000	1	11.4	1	4300	2	2	50	1.6	19.5312	1	9	113/62	2	1	1	2	9	2		2	1	19.2	2	2		2	1	15.1	1
30	3	1	1	2	2	1	2	9	37.1	95	2	2	2	2	13	4	2	6	1	88000	1	10.3	1	4300	2	2	52	1.74	17.1753	2	2	104/73	1	1	1	2	9	2		2	1	21.5	3	2		2	1	15	1
55	4	1	1	999	9	1	2	9	35.6	70	2	2	1	2	15	4	2	0	2	55000	1	8.2	1	900	1	2	53	1.72	17.9151	2	2	99/63	2	1	1	2	9	2		2	1	26	3	2		2	2	18	1
20	2	1	1	2	2	1	2	9	36	98	1	2	2	2	3	2	2	3	1	267000	2	11.4	1	2200	1	2	42.5	1.65	15.6107	3	2	91/60	1	1	1	2	9	2		2	1	18.8	2	2		2	1	15.2	1
35	4	1	1	1	2	2	1	5	36.3	130	2	2	2	2	3	2	2	2	1	234000	2	10.9	1	3800	1	1	43	1.55	17.898	2	2	100/64	3	1	1	1	6	2		2	1	15.8	2	2		2	1	16.2	1
22	2	1	1	1	2	1	9	9	36.4	133	1	2	2	2	10	4	2	3	1	95000	1	9.9	1	2900	1	9	39	1.65	14.3251	3	9	125/74	1	1	1	1	3	2		2	1	18.5	2	2		2	1	17.1	1
18	2	9	1	1	2	1	2	9	37.5	106	2	2	1	2	5	3	2	0	2	175000	2	10.2	1	2900	1	2	43	1.67	15.4183	3	9	127/75	1	1	1	1	1	2		2	1	16	2	2		2	1	99	9
23	2	1	1	1	2	1	2	9	37.5	96	2	2	2	2	15	4	2	0	2	173000	2	6.4	1	4700	2	2	65	1.71	22.2291	1	2	112/53	1	1	1	1	9	2		2	1	21.3	3	2		2	1	16.7	1
48	4	1	1	0.75	1	1	2	9		80	2	2	1	2	12	4	1	0	2	100000	1	8.1	1	4800	2	9	62	1.72	20.9573	1	9	132/64	2	1	1	2	9	2		2	1	19	2	2		2	1	14.2	2
24	2	1	1	0.5	1	1	2	9	35.8	102	2	2	2	2	4	2	2	2	1	419000	2	14.3	2	9400	2	9	50	1.78	15.7808	3	2	84/56	1	1	1	1	2	2		2	1	19	2	2		2	1	16.2	1
23	2	1	1	2	2	1	2	9	36.7	95	2	2	2	2	12	4	2	8	1	198000	2	7.8	1	1300	1	9	49	1.69	17.1563	2	2	130/75	1	1	1	1	6	2		2	1	20	3	2		2	1	17.4	1
23	2	1	1	1	2	2	2	9	37.4	104	2	2	2	2	17	4	2	0	2	69000	1	8.4	1	4300	2	9	55	1.72	18.5911	1	9	109/84	1	1	1	2	9	2		2	1	23.4	3	2		2	1	18.4	1
22	2	1	1	1	2	1	2	9	38.8	87	2	2	2	1	2	2	2	0	2	26000	1	9.2	1	0	9	9	50	1.7	17.301	2	2	99/82	1	1	2	2	9	1	1	2	1	16.3	2	2		2	1	17.9	1
18	2	9	1	1	2	1	2	9	36.6	83	2	2	2	2	13	4	2	0	2	152000	2	9	1	2300	1	2	45	1.63	16.937	2	2	102	1	1	1	1	3	1		2	1	22.5	3	2		2	1	15.1	1
22	2	1	1	1	2	1	9	9		120	1	1	1	2	12	4	2	6	1	75000	1	5.1	1	1800	1	9	48	1.65	17.6309	2	1	111/66	1	1	1	2	9	2		2	1	20.7	3	2		2	1	17	1
38	4	1	1	1	2	1	2	9	38.1	132	1	2	2	1	13	4	2	0	2	111000	1	4.7	1	5600	2	2	49	1.66	17.782	2	1	116/69	1	1	1	2	9	2		2	1	20	3	2		2	1	14.8	2
22	2	1	1	1	2	1	1	9	39.4	97	2	1	2	2	10	4	2	4	1	56000	1	7.9	1	1400	1	9	42	1.61	16.2031	2	2	107/56	1	1	1	1	9	2		2	1	18.8	2	2		2	1	13.2	2
21	2	1	1	1.5	2	1	2	9	38.1	149	2	2	2	2	5	3	2	0	2	72000	1	5.8	1	1600	1	2	46	1.84	13.587	4	1	125/80	1	1	1	1	6	1	2	2	1	21	3	2		2	1	99	9
27	3	1	1	0.75	1	1	2	9	38	92	2	2	1	1	3	2	2	0	2	28000	1	9.8	1	1200	1	9	57	1.76	18.4013	2	2	106/51	1	1	2	1	2	9		2	1	16.8	2	2		2	1	14.7	2
40	4	9	1	3	3	1	2	9	83	93	2	2	1	2	9	4	2	7	1	109000	1	11.8	1	3800	1	9	60	1.7	20.7612	1	2	126/83	2	1	1	2	9	2		2	1	22	3	2		2	1	16.2	1
23	2	1	1	0.75	1	1	2	9	38	92	2	2	2	2	3	2	2	0	2	109000	1	10.1	1	1600	1	2	44	1.62	16.7657	2	1	105/80	1	1	1	1	3	2		2	1	17.6	2	2		2	1	16.7	1
24	2	1	2	3	3	1	1	4	37.9	104	2	2	1	2	4	2	2	5	1	206000	2	6.2	1	5600	2	2	46	1.7	15.917	3	2	112/74	1	1	1	2	9	2		1	1	17.2	2	2		2	1	17	1
18	2	1	1	1	2	1	2	9	40.2	112	2	2	2	2	8	4	2	3	1	97000	1	8.8	1	1300	1	2	40	1.59	15.8222	3	2	96/54	1	1	1	1	2	2		2	1	19.3	2	2		2	1	16	1
30	3	9	1	0.75	1	1	2	9	36	87	1	2	1	2	12	4	2	0	2	76000	1	4.1	1	2100	1	2	52	1.7	17.9931	2	2	93/55	1	1	1	2	9	2		2	1	21.8	3	2		2	1	15.4	1
50	4	1	1	2	2	1	9	9	36.5	80	2	2	2	2	12	4	2	0	2	56000	1	9.2	1	3900	1	2	49	1.74	16.1844	2	1	130/98	1	1	2	2	9	1	2	2	2	18.3	2	2		2	1	16	1
38	4	1	1	999	9	2	2	9	36.1	79	2	2	1	2	9	4	2	0	2	80	1	11.2	1	2900	1	9	54	1.84	15.9499	3	2	108/60	1	1	1	2	9	2		2	1	19.3	2	2		2	1	15.1	1
18	2	1	1	1	2	1	2	9	36.2	107	2	2	2	1	9	4	2	0	2	84000	1	9.7	1	1200	1	9	45	1.7	15.5709	3	2	100/70	1	1	1	1	1	2		2	1	18.7	2	2		2	1	15.6	1
19	2	1	1	0.5	1	1	1	5	39.7	95	2	2	2	2	13	4	2	0	2	112000	1	8.9	1	8900	2	1	48	1.69	16.8061	2	2	115/56	1	1	1	2	9	9		2	1	22	3	2		2	1	16.9	1
24	2	1	1	0.5	1	2	2	9	36.2	100	2	2	1	1	10	4	2	0	2	63000	1	8.3	1	5700	2	1	50	1.69	17.5064	2	2	120/80	1	1	1	2	9	2		2	1	20.8	3	2		2	1	13.8	2
34	3	1	1	3	3	1	1	5	36.7	110	1	2	9	9	10	4	2	5	1	95000	1	10	1	4100	2	1	55	1.65	20.202	1	2	85/55	1	1	1	2	9	2		2	1	19.7	2	2		2	1	14.7	2
21	2	1	1	1	2	2	2	9	85.4	67	2	2	1	1	8	4	2	0	2	102000	1	10.3	1	3200	1	2	52	1.67	18.6453	1	2	102/52	3	1	1	2	9	2		2	1	17.3	2	2		2	1	14.4	2
20	2	2	1	1	2	1	2	9	35.8	95	2	2	1	2	18	4	2	3	1	80000	1	6	1	2100	1	2	41	1.55	17.0656	2	1	104/66	2	1	1	2	9	2		2	1	20.3	3	2		2	1	17.2	1
29	3	1	1	4	3	1	2	9	36.4	87	2	2	2	2	5	3	2	0	2	160000	2	14.2	2	4400	2	2	56.6	1.71	19.3564	1	2	120/83	1	1	1	2	9	2		2	1	18	2	2		2	1	14	2
35	4	1	1	4	3	1	9	9	36.4	104	2	2	2	1	18	4	1	0	2	57000	1	8.8	1	2400	1	2	43	1.64	15.9875	3	2	100/60	1	1	1	1	4	1	1	2	2	24	3	2		2	1	15.4	1
30	3	1	1	0.75	1	1	9	9	36.8	100	1	2	2	2	18	4	2	99	9	43000	1	7.6	1	2800	1	9	55	1.66	19.9594	1	2	100/70	3	1	1	2	9	2		2	1	27.2	3	2		2	1	15.1	1
20	2	1	1	0.75	1	1	9	9	38.5	113	2	2	2	2	9	4	2	2	1	53000	1	6.4	1	2400	1	9	51	1.74	16.845	2	2	119/65	2	1	1	2	9	2		1	1	19.3	2	2		2	1	15.5	1
20	2	1	1	1	2	1	2	9	35.9	103	2	2	2	1	5	3	2	2	1	71000	1	4.1	1	1600	1	2	50	1.74	16.5147	2	1	105/65	1	1	1	1	2	2		2	1	16.2	2	2		2	1	16.3	1
50	4	1	1	1	2	1	9	9	35.9	77	2	2	2	2	16	4	2	0	2	69000	1	9.6	1	2700	1	1	62	1.8	19.1358	1	1	135/88	2	1	2	2	9	2		2	2	22.8	3	1		2	1	13.7	2
24	2	1	1	1	2	2	2	9	37.1	119	2	2	2	2	17	4	2	0	2	72000	1	3.6	1	3400	1	2	44.6	1.64	16.5824	2	2	116/68	2	1	1	2	9	2		2	1	27.3	3	2		2	2	17.8	1
20	2	1	1	0.5	1	1	2	9	36.8	128	2	2	2	2	5	3	2	3	1	59000	1	7.3	1	2100	1	9	42	1.66	15.2417	3	2	104	1	1	1	1	2	2		2	1	16.1	2	2		2	1	17.1	1
22	2	1	1	3	3	1	1	3	36	78	2	2	2	9	10	4	2	0	2	92000	1	10.5	1	3200	1	2	54	1.78	17.0433	2	2	114/68	1	1	1	2	9	1		2	1	22.4	3	2		2	1	17	1
20	2	1	1	3	3	1	2	9	37.4	111	2	2	2	2	4	2	2	3	1	48000	1	6.3	1	0	9	2	47	1.76	15.173	3	2	95/62	1	1	1	1	5	2		2	1	15.7	2	2		2	1	17.6	1
18	2	1	1	0.75	1	1	9	9	38.9	116	2	2	2	1	6	3	2	0	2	76000	1	7.7	1	2500	1	9	44	1.72	14.8729	3	2	96/60		1	1	1	9	2		2	1	17.6	2	2		2	1	14.6	2
29	3	1	1	1	2	2	2	9	35.8	89	2	2	2	2	99	9	2	99	9	69000	1	9.2	1	9200	2	1	55	1.74	18.1662	2	2	130/91	3	1	1	2	9	2		2	1	24.1	3	2		2	1	14.9	2
29	3	1	1	3	3	1	1	5	35.9	93	2	2	2	2	6	3	2	0	2	233000	2	7	1	2200	1	1	44	1.64	16.3593	2	2	110/70	1	1	2	1	4	2		2	2	20	3	2		2	1	15.9	1
42	4	1	1	1	2	2	1	5	37.5	90	2	2	1	1	3	2	2	8	1	8	1	12.1	2	6200	2	1	47	1.8	14.5062	3	9	110/70	3	1	1	1	2	2		2	1	17	2	2		2	1	20	1
30	3	1	1	4	3	1	1	5	37.1	116	1	2	2	2	24	4	2	0	2	59000	1	9.7	1	1500	1	1	39	1.65	14.3251	3	1	93/58	1	1	1	1	4	2		2	1	20	3	2		2	1	19.1	1
23	2	1	1	0.75	1	1	1	9	36	62	2	2	2	1	6	3	2	2	1	208000	2	10.6	1	3700	1	2	55	1.84	16.2453	2	2	106/65	1	1	1	2	9	2		2	1	19.7	2	2		2	1	15.2	1
24	2	1	1	12	4	1	1	3	37.2	92	1	9	2	1	29	4	2	0	2	30	1	8.9	1	2520	1	2	45	1.7	15.5709	3	2	100/50	2	1	2	2	9	2		2	1	30	3	2		2	1	19	1
40	4	1	1	3	3	2	1	5	35.6	80	2	1	2	2	8	4	2	7	1	1400	1	9.6	1	2100	1	1	48	1.7	16.609	2	2	100/70	3	1	1	1	6	2		2	1	16.9	2	2		2	1	19	1
20	2	1	1	1	2	1	2	9	39.8	102	1	2	2	2	11	4	2	7	1	41000	1	6.7	1	1700	1	2	45	1.66	16.3304	2	1	89/50	1	1	1	1	1	1	1	2	1	20	3	2		2	1	18.5	1
18	2	1	1	3	3	1	2	9	37	110	2	2	2	1	7	3	2	0	2	154000	2	7.8	1	3300	1	2	54	1.77	17.2364	2	2	112/70	1	1	1	1	2	2		2	1	20.2	3	1		2	1	18.7	1
20	2	1	1	5	3	1	1	9		105	2	2	2	2	17	4	2	0	2	135000	1	10.2	1	3000	1	2	43	1.63	16.1843	2	2	100/63	1	1	1	1	3	2		2	1	23.2	3	2		2	1	15.3	1
23	2	1	1	1	2	1	2	9	36.2	75	1	2	2	2	20	4	2	0	2	90000	1	6.1	1	2200	1	2	51	1.61	19.6752	1	2	115/68	1	1	1	2	9	2		2	1	22.7	3	2		2	1	13.5	2
30	3	2	1	999	9	2	1	5	35.4	67	2	2	2	1	24	4	2	5	1	62000	1	8.1	1	5000	2	1	53	1.73	17.7086	2	2	117/68	3	1	1	2	9	2		2	1	30	3	2		2	1	16.7	1
23	2	1	1	3	3	1	1	1	36.1	79	2	1	2	1	4	2	2	0	2	246000	2	12.2	2	8200	2	9	50	1.67	17.9282	2	2	109/64	1	1	1	2	9	2		2	1	16.1	2	2	Two periportal and paraortic ,1.4 cm and 1.2 cm respectively )	1	1	16.2	1
28	3	1	1	0.75	1	1	2	9	37.2	150	2	2	2	2	9	4	2	0	2	37000	1	7.1	1	1300	1	9	54	1.72	18.2531	2	2	100/50	1	1	2	1	2	2		2	1	17.3	2	2		2	1	10.8	2
21	2	1	1	1	2	1	1	3	35.8	100	9	9	2	1	3	2	2	4	1	36000	1	10.4	1	1500	1	9	43	1.64	15.9875	3	9	93/56	1	1	2	1	2	1	1	2	1	15.2	2	2		2	1	16.5	1
25	3	1	1	0.5	1	1	9	9	37.2	116	2	2	2	2	11	4	2	0	2	46000	1	3.2	1	0	9	9	48	1.68	17.0068	2	2	108/61	1	1	2	1	1	2		2	1	19.2	2	2		2	1	15.8	1
25	3	1	1	3	3	2	1	5	38.5	120	2	2	2	1	7	3	2	0	2	61000	1	8.6	1	900	1	1	44	1.64	16.3593	2	2	102/60	3	1	1	1	5	2		2	1	21.3	3	1		2	1	15.7	1
27	3	1	1	36	4	1	1	6	36.4	70	2	2	2	2	14	4	2	0	2	68000	1	8.3	1	3800	1	2	57	1.74	18.8268	1	2	110/70	1	1	1	2	9	2		2	1	24.6	3	2		2	1	16.1	1
17	1	1	1	2	2	1	2	9	39.4	92	2	2	1	1	12	4	2	2	1	54000	1	6.9	1	900	1	2	46	1.64	17.1029	2	2	98/65	1	1	1	1	4	2		2	1	24.6	3	2		2	1	18	1
25	3	1	1	1	2	1	2	9	36.3	107	2	2	2	2	22	4	2	0	2	66000	1	8	1	1900	1	2	51	1.66	18.5078	1	2	111/73	1	1	1	1	5	2		2	1	28	3	2		2	1	16	1
17	1	1	1	0.25	1	1	1	4	37.6	95	2	2	2	1	9	4	2	0	2	55000	1	6.6	1	1100	1	2	43.5	1.68	15.4124	3	2	103/62	1	1	1	1	3	2		2	1	19.5	2	2		2	1	14.3	2
20	2	1	2	1	2	1	9	9	37.2	104	2	2	2	2	3	2	9	0	2	102000	1	8.9	1	1600	1	9	48	1.72	16.225	2	2	108/70	1	1	1	1	2	2		2	1	20	3	2		2	1	14	2
20	2	1	1	1	2	1	2	9	39.9	104	2	1	1	1	7	3	2	0	2	80000	1	6.8	1	3200	1	2	45	1.7	15.5709	3	9	100/70	1	1	1	1	1	2		2	1	20	3	2		2	1	16.9	1
23	2	1	1	1	2	2	2	9	37.4	104	2	2	2	2	17	4	2	0	2	69000	1	8.4	1	4300	2	9	55	1.72	18.5911	1	9	109/84	1	1	1	2	9	2		2	1	23.4	3	2		2	1	18.4	1
18	2	1	1	3	3	1	2	9	35.5	85	2	2	2	1	7	3	2	0	2	137000	1	10.3	1	2500	1	9	43	1.62	16.3847	2	2	133/80	2	1	1	2	9	2		2	1	17.2	2	2		2	1	15.4	1
23	2	1	1	3	3	1	1	3	36.4	92	2	2	1	2	16	4	2	0	2	93	1	7.2	1	1900	1	2	54	1.8	16.6667	2	2	90/40	1	1	1	1	4	2		2	1	21	3	2		2	1	16	1
22	2	1	1	1.5	2	1	2	9	40	103	2	2	2	2	14	4	2	4	1	104000	1	8	1	1500	1	2	49	1.65	17.9982	2	2	99/57	1	1	1	1	1	2		2	1	21.3	3	2		2	1	18.3	1
24	2	1	1	5	3	1	2	9	35.6	62	2	2	2	1	13	4	2	0	2	82000	1	9.4	1	2300	1	9	51	1.68	18.0697	2	2	120/70	2	1	1	2	9	2		2	1	24	3	2		2	1	13	2
30	3	1	1	0.5	1	2	1	9	36.5	92	2	2	2	1	11	4	2	0	2	163000	2	14.9	2	10700	2	2	51	1.69	17.8565	2	2	135/95	3	1	1	2	9	2		2	1	17.4	2	2		1	1	14.3	2
24	2	1	1	1	2	1	2	9	37.8	90	1	2	1	1	8	4	2	0	2	22000	1	11	1	1400	1	2	42	1.78	13.2559	4	1	100/60	3	1	2	1	1	1	2	2	1	25	3	2		2	2	17.3	1
20	2	1	1	0.5	1	1	2	9	39	109	2	2	2	2	8	4	2	4	1	50000	1	8.7	1	2500	1	2	57	1.63	21.4536	1	1	108/56	1	1	1	1	4	2		2	1	18.2	2	2		2	1	16.3	1
22	2	1	1	2	2	1	9	9	37.8	104	2	2	2	2	7	3	2	0	2	87000	1	8.2	1	2300	1	2	51	1.66	18.5078	1	1	96/50	1	1	1	1	9	2		2	1	19	2	2		2	1	17.6	1
28	3	1	1	0.5	1	1	2	9	34.4	70	2	2	2	2	9	4	2	4	1	31000	1	6.5	1	1200	1	2	42	1.6	16.4062	2	2	97/63	1	1	2	2	9	1	1	2	1	20.3	3	2		2	1	19.2	1
25	3	1	1	0.5	1	2	9	9	35.6	84	2	2	2	1	14	4	2	5	1	99000	1	11.9	1	5700	2	2	52	1.7	17.9931	2	2	120/78	3	1	1	1	5	2		2	1	24.8	3	2		2	1	15.5	1
30	3	9	1	2	2	1	9	9	39.4	122	2	2	2	1	8	4	2	4	1	52000	1	11.2	1	1000	1	2	49	1.64	18.2183	2	2	115/70	1	1	1	1	4	2		2	1	20	3	2		2	1	16.3	1
27	3	1	1	999	9	1	2	9	38.2	102	2	2	2	2	5	3	1	0	2	42000	1	3.4	1	500	1	2	54	1.74	17.8359	2	1	90/57	1	1	1	1	3	1	1	2	1	21.6	3	2		2	1	16.0	1
30	3	2	1	0.5	1	1	2	9	36.4	86	2	2	2	1	13	4	2	0	2	93000	1	11.5	1	2500	1	9	54	1.78	17.0433	2	9	110/63	2	1	1	2	9	2		2	1	19.5	2	2		2	1	14	2
28	3	1	1	1	2	1	1	3	36.8	93	1	9	2	2	8	4	1	3	1	79000	1	8.8	1	1400	1	2	53	1.73	17.7086	2	1	98/61	1	1	1	1	2	1	2	2	1	22	3	1		2	1	17.5	1
20	2	1	1	3	3	1	1	5	36.2	107	2	2	2	2	8	4	2	4	1	220	2	12	2	2600	1	1	50	1.7	17.301	2	2	110/73	1	1	1	1	1	2		2	1	19.4	2	2		2	1	17	1
32	3	1	1	1	2	2	1	5	36.5	98	2	2	1	1	11	4	2	5	1	141000	1	9.9	1	2000	1	1	45	1.6	17.5781	2	2	140/90	3	1	1	1	5	2		2	1	20.4	3	2		2	1	15.8	1
36	4	1	1	3	3	1	2	9	36.8	92	2	2	2	1	8	4	2	4	1	77000	1	8.7	1	5400	2	9	55	1.7	19.0311	1	2	107/67	1	1	1	2	9	2		2	1	20	3	2		2	1	16.8	1
18	2	1	1	0.5	1	1	2	9	39.8	100	1	2	1	1	14	4	9	10	1	9000	1	8	1	1000	1	2	50	1.62	19.052	1	2	100/70	1	1	2	1	2	2		2	1	26.8	3	2		2	1	15.2	1
21	2	1	1	1	2	1	2	9	37.1	100	2	2	2	2	8	4	2	0	2	141000	1	13.3	2	3900	1	2	50	1.74	16.5147	2	2	100/72	1	1	1	2	9	2		2	1	19.8	2	2		2	1	16.1	1
35	4	1	1	0.25	1	1	2	9	37.5	95	2	9	1	2	4	2	9	0	2	111000	1	4	1	6000	2	9	57	1.66	20.6852	1	1	108/60	1	1	1	2	9	2		1	1	17.2	2	2		2	1	15.4	1
32	3	1	1	1	2	2	9	9	35.4	86	2	2	2	2	8	4	2	2	1	80000	1	11.1	1	3700	1	9	46	1.69	16.1059	2	2	90/60	3	1	1	2	9	2		2	1	17	2	2		2	1	15	1
60	4	1	1	0.75	1	1	1	6	34.5	80	2	2	1	2	11	4	2	0	2	38000	1	10.2	1	5400	2	2	42	1.67	15.0597	3	2	80/50	1	1	1	2	9	2		2	1	21.6	3	2		2	1	15	1
27	3	1	1	5	3	2	2	9	35.3	68	2	2	2	2	10	4	2	0	2	99000	1	14.2	2	6400	2	9	9	0	0	9	9	120/91	3	1	1	2	9	2		2	1	17.9	2	2		2	1	12.7	2
20	2	1	1	0.5	1	1	2	9	36.1	70	2	2	2	2	7	3	2	3	1	167000	2	8.8	1	2300	1	2	46	1.66	16.6933	2	2	109/69	2	1	1	2	9	2		2	1	17.5	2	2		2	1	14.6	2
37	4	1	1	2	2	1	2	9	35.6	66	2	1	1	1	13	4	2	4	1	104000	1	9.4	1	2400	1	9	46	1.67	16.494	2	2	100/66	2	1	1	2	9	2		2	1	20.4	3	2		2	1	13.7	2
19	2	1	1	2	2	1	9	9	36.5	72	2	2	2	1	12	4	2	3	1	66000	1	10	1	1500	1	9	49	1.76	15.8187	3	2	96/64	1	1	1	1	1	2		2	1	24.1	3	2		2	1	17.8	1
18	2	1	1	0	1	2	1	5	36.7	87	2	1	2	1	12	4	2	3	1	39000	1	12.1	2	4100	2	1	46	1.64	17.1029	2	2	127/92	3	1	1	2	9	2		2	1	23	3	2		2	1	14	2
26	3	1	1	4	3	1	9	9	37.1	127	2	2	2	2	4	2	2	5	1	128000	1	10.4	1	2400	1	9	38	1.52	16.4474	2	2	116/80	1	1	1	1	2	2		2	1	16	2	2		2	1	15.3	1
20	2	1	1	1	2	1	1	6	34.6	65	1	2	2	2	7	3	2	0	2	226000	2	12	2	3700	1	2	54	1.68	19.1327	1	2	99/63	1	1	1	2	9	2		2	1	17.8	2	2		2	1	16.8	1
18	2	1	1	0.5	1	2	2	9	36.4	84	2	2	1	2	3	2	2	0	2	198000	2	11.6	1	10600	2	9	46	1.65	16.8962	2	2	100/70	3	1	1	2	9	2		2	1	14.6	2	2		2	1	12.9	2
28	3	1	1	0.25	1	2	2	9	37.9	96	2	2	2	2	5	3	2	0	2	72000	1	10.8	1	2800	1	2	54	1.76	17.4329	2	2	130/76	3	1	1	2	9	2		2	1	19.8	2	2		2	1	16.2	1
28	3	1	1	0.5	1	1	2	9	37.1	97	2	9	1	2	11	4	2	5	1	71000	1	9.3	1	5700	2	9	54	1.7	18.6851	1	2	121/87	1	1	1	2	9	2		2	1	17.8	2	2		2	1	99	9
29	3	1	1	999	9	2	1	3	36.3	59	2	2	2	2	10	4	2	0	2	116	1	9.1	1	4200	2	2	9	0	0	9	9	170/62	1	1	1	2	9	2		2	1	18.8	2	2		2	1	15	1
23	2	1	1	0.5	1	1	1	4	39.6	100	2	2	2	2	9	4	2	5	1	24000	1	8.1	1	2000	1	9	9	0	0	9	2	106/58	1	1	2	1	1	2		2	1	17	2	2		1	1	17.6	1
35	4	1	1	1	2	1	2	9	36.7	124	2	9	1	2	14	4	9	0	2	55000	1	3.7	1	3000	1	2	42	1.67	15.0597	3	2	119/70	2	1	1	2	9	2		2	1	21	3	2		2	1	13.6	2
27	3	1	1	999	9	1	2	9	39.3	104	2	2	2	1	7	3	2	0	2	29000	1	9.7	1	1600	1	9	49	1.78	15.4652	3	2	114/67	1	1	2	2	9	2		2	1	17.8	2	2		2	1	16.3	1
30	3	1	1	1	2	1	2	9	36.7	90	2	2	2	2	18	4	2	0	2	61000	1	5.6	1	3600	1	2	54	1.78	17.0433	2	2	118/69	1	1	1	2	9	2		2	1	24	3	2		2	1	15.7	1
23	2	1	1	7	4	1	2	9	35.6	102	2	2	2	2	24	4	2	0	2	53000	1	5.5	1	1500	1	9	48	1.64	17.8465	2	2	104/52	1	1	1	2	9	2		2	1	21.6	3	2		2	1	14.7	2
20	2	1	1	9	4	1	9	9	38.2	136	1	9	1	2	12	4	1	6	1	113000	1	9.3	1	2100	1	9	53	1.8	16.358	2	2	131/83	1	1	1	1	2	2		2	1	22.8	3	2		2	1	18.6	1
32	3	1	1	1.5	2	1	1	5	35.3	115	2	2	2	1	5	3	2	2	1	206000	2	13.38	2	6300	2	1	58	1.78	18.3058	2	9	125/80	2	1	1	2	9	2		2	1	19	2	2		2	1	17.5	1
25	3	1	2	0.5	1	1	2	9	38	108	2	9	9	1	9	4	2	3	1	47000	1	9.8	1	1500	1	2	53	1.82	16.0005	2	2	110/63	1	1	1	1	2	2		2	1	21.8	3	2		2	1	16	1
20	2	1	1	999	9	2	9	9	37.1	123	2	2	2	2	2	2	2	0	2	279000	2	12.3	2	0	9	9	47	1.71	16.0733	2	9	106/98	3	1	2	2	9	2		2	1	18.6	2	2		2	1	17.8	1
20	2	1	1	0.5	1	1	9	9	37.5	111	2	2	2	2	16	4	2	0	2	88000	1	6.6	1	3000	1	2	54	1.76	17.4329	2	1	103/60	1	1	1	2	9	2		2	1	24	3	2		2	1	14.7	2
30	3	1	1	2	2	2	1	5	36.2	105	2	2	2	1	8	4	2	0	2	195000	2	8.8	1	1400	1	1	50	1.75	16.3265	2	2	117/78	1	1	1	1	5	2		2	1	18.3	2	2		2	1	17.2	1
25	3	1	2	1	2	1	2	9	35.4	104	2	2	1	2	3	2	1	0	2	88000	1	10.9	1	1800	1	2	46	1.75	15.0204	3	9	92	1	1	1	1	3	1	1	2	1	17.1	2	2		2	1	15.6	1
30	3	1	1	0.75	1	1	1	4	35.9	63	2	2	2	1	21	4	1	0	2	7000	1	8.1	1	1800	1	9	46	1.63	17.3134	2	2	84/48	1	1	2	2	9	1	1	2	1	28.6	3	2		2	2	15.2	1
23	2	1	1	1	2	1	2	9	36	111	2	2	2	2	0	1	2	0	2	44000	1	19.5	2	4700	2	2	45	1.48	20.5442	1	2	91/59	1	1	2	1	1	1	2	1	1	18	2	2		2	1	14	2
28	3	1	1	0.75	1	2	1	5	36.4	88	2	2	2	2	4	2	2	5	1	127000	1	7.9	1	3500	1	1	38	1.62	14.4795	3	2	100/60	3	1	1	1	1	2		2	1	19.6	2	2		2	1	18.7	1
40	4	1	1	0.5	1	1	9	9			1	2	2	2	9	4	9	99	9	42000	1	3.4	1	5700	2	9	56	1.62	21.3382	1	2		2	1	2	2	9	2		2	1	25.5	3	2		2	1	16.8	1
28	3	1	1	3	3	1	1	4	36.5	104	2	2	2	2	13	4	2	3	1	70000	1	8.4	1	1500	1	2	52	1.74	17.1753	2	2	86/54	1	1	1	1	4	1		2	1	21.8	3	2		2	1	17.8	1
33	3	1	1	1	2	1	2	9	36.4	95	2	2	2	2	0	1	2	0	2	133000	1	13.4	2	5300	2	9	55	1.65	20.202	1	9	120/78	1	1	2	2	9	2		2	1	15.4	2	2		2	1	15.2	1
37	4	1	1	999	9	2	1	5	36.3	93	2	2	2	9	3	2	2	0	2	186000	2	12.1	2	0	9	1	57	1.78	17.9902	2	2	103/74	3	1	1	2	9	1		2	1	16.6	2	2		2	1	16.5	1
31	3	1	1	2	2	1	1	5	37.3	110	2	2	1	1	4	2	2	0	2	73	1	6.7	1	3200	1	2	40	1.72	13.5208	4	2	88/55	2	1	1	2	9	2		2	1	18.6	2	2		2	1	15.6	1
27	3	1	1	1	2	1	2	9	36.5	96	2	9	2	2	19	4	2	0	2	64000	1	10.3	1	2300	1	9	48	1.74	15.8541	3	2	100/70	2	1	1	2	9	2		2	1	29	3	2		2	1	14.9	2
22	2	1	1	0.25	1	1	2	9	37.9	98	1	2	1	2	15	4	2	0	2	114000	1	4.6	1	0	9	9	48	1.72	16.225	2	2	102/52	2	1	1	1	1	1		2	1	22.1	3	2		2	1	16.2	1
25	3	1	1	999	9	1	2	9	35.8	110	2	2	2	2	11	4	2	4	1	70000	1	9.4	1	6300	2	2	41	1.7	14.1869	3	2	90/70	2	1	1	2	9	2		1	1	21.8	3	2		2	1	14	2
20	2	1	1	0.5	1	1	2	9	37.5	109	2	2	2	1	3	2	2	0	2	68000	1	10.29	1	2200	1	2	48	1.73	16.038	2	2	109/73	1	1	1	1	5	1	1	2	1	15.2	2	2		2	1	15	1
39	4	1	1	3	3	1	2	9	36.9	93	2	2	2	1	20	4	2	0	2	41000	1	7.7	1	2300	1	2	57	1.73	19.0451	1	2	110/80	1	1	1	2	9	2		2	1	27	3	2		2	1	16.5	1
50	4	1	1	0.25	1	1	1	5	38	116	2	2	2	2	22	4	2	7	1	62000	1	4.6	1	4600	2	2	49	1.68	17.3611	2	1	115/74	1	1	1	2	9	2		2	1	25	3	2		2	1	17.7	1
22	2	1	1	0.5	1	1	2	9	38.4	110	2	1	2	2	10	4	1	2	1	70000	1	5	1	1100	1	9	49	1.72	16.563	2	2	100/60	1	1	1	1	3	1	1	2	1	22.2	3	2		2	1	16.3	1
20	2	1	1	1	2	1	1	5	39.1	115	2	2	2	1	9	4	2	4	1	65	1	6.4	1	700	1	1	47	1.66	17.0562	2	1	111/65	1	1	1	1	4	2		2	1	21.3	3	2		2	1	16.6	1
23	2	1	1	5	3	1	9	9	38.1	102	2	2	1	2	10	4	2	0	2	67000	1	8.1	1	1100	1	2	41	1.7	14.1869	3	1	104/82	1	1	1	1	4	2		2	1	19.2	2	2		2	2	17	1
22	2	1	1	2	2	2	2	9	36.4	100	2	2	2	2	24	4	2	4	1	59000	1	11.1	1	3800	1	9	55	1.74	18.1662	2	2	93/62	1	1	1	2	9	2		2	1	21.8	3	2		2	1	15.5	1
20	2	1	1	0.5	1	1	9	9	37.6	110	2	2	2	1	16	4	2	0	2	46000	1	5.3	1	3500	1	2	53	1.66	19.2336	1	2	110/57	2	1	1	2	9	2		2	1	22.7	3	2		2	1	15.4	1
30	3	1	1	0.5	1	2	1	5			2	1	2	2	6	3	2	0	2	212	2	9.3	1	3600	1	1	50	1.68	17.7154	2	2		3	1	1	1	5	2		2	1	21.8	3	2		2	1	16.1	1
49	4	1	1	3	3	1	9	9	36.5	88	2	2	2	2	10	4	2	2	1	117000	1	12.4	2	1500	1	9	45	1.7	15.5709	3	2	100/88	2	1	1	2	9	2		2	1	19.4	2	2		2	1	15.0	1
35	4	9	1	1	2	1	2	9	36.4	96	2	2	2	2	4	2	2	99	9	122000	1	7.3	1	3700	1	2	46	1.64	17.1029	2	2	122/66	1	1	1	2	9	2		2	1	17	2	2		2	1	13.8	2
18	2	1	1	999	9	1	9	9	36.7	80	1	1	2	2	13	4	2	4	1	98000	1	6.7	1	5200	2	9	44	1.6	17.1875	2	2	100/70	2	1	1	2	9	2		2	1	20.5	3	1		2	1	16.2	1
41	4	1	1	1	2	1	2	9	36.9	98	2	2	2	1	7	3	2	5	1	49000	1	9.3	1	2600	1	2	45	1.73	15.0356	3	2	116/76	1	1	1	1	2	2		2	1	20.5	3	2		2	1	19	1
18	2	1	1	1	2	1	9	9	38	124	2	2	2	2	12	4	2	3	1	50000	1	6.6	1	900	1	2	46	1.62	17.5278	2	2	94/56	1	1	1	1	5	2		2	1	24.3	3	2		2	1	17.6	1
25	3	1	1	0.5	1	2	1	4	38.2	88	1	2	2	2	16	4	2	0	2	21000	1	9.2	1	1200	1	9	53	1.66	19.2336	1	2	108/61	1	1	2	1	1	2		2	1	25.7	3	2		2	1	13.6	2
28	3	1	1	2	2	2	2	9	36.1	74	2	2	2	1	12	4	2	0	2	97000	1	8.1	1	3100	1	9	52	1.75	16.9796	2	2	112/81	3	1	1	2	9	2		2	1	20.2	3	2		2	1	15.5	1
34	3	1	1	4	3	1	1	5	36.5	117	1	2	2	1	4	2	2	0	2	74000	1	7.7	1	1800	1	1	39	1.64	14.5003	3	2	85/60	1	1	1	1	6	2		2	1	17.3	2	2		2	1	15.8	1
52	4	1	1	0.75	1	2	2	9	35.7	86	2	2	2	2	6	3	2	0	2	77000	1	14.2	2	3700	1	9	55	1.6	21.4844	1	2	128/66	1	1	1	2	9	2		2	1	17.4	2	2		2	2	12.9	2
21	2	1	1	3	3	1	2	9	37.8	88	2	2	2	2	14	4	2	7	1	59000	1	7.1	1	1500	1	2	54	1.7	18.6851	1	2	110/70	1	1	1	1	5	2		2	1	25.3	3	2		2	1	17.1	1
30	3	1	1	0.75	1	1	2	9			2	2	1	2	1	2	2	0	2	77000	1	13	2	1900	1	9	47	1.7	16.263	2	2	100/60	1	1	2	2	9	2		2	1	12	1	2		2	1	14.3	2
18	2	1	1	0.5	1	1	2	9	36	106	2	1	2	2	15	4	2	3	1	61000	1	5.5	1	5000	2	2	43	1.58	17.2248	2	2	100/60	2	1	1	2	9	2		2	1	20.9	3	2		2	1	16	1
21	2	1	1	0.25	1	1	2	9	36.2	86	2	2	1	1	9	4	2	0	2	85000	1	6.6	1	1900	1	9	51	1.75	16.6531	2	9	126/70	2	1	1	2	9	2		2	1	22.5	3	2		2	1	14.8	2
21	2	2	1	0.5	1	1	2	9	36.3	113	2	2	2	2	13	4	2	2	1	148000	1	9.8	1	11800	2	2	57	1.6	22.2656	1	2	110/76	2	1	1	2	9	1	1	2	1	20.7	3	2		2	1	15.2	1
30	3	1	1	0.5	1	2	1	5	36.1	106	2	9	1	2	14	4	1	10	1	105000	1	8.3	1	2600	1	1	58	1.65	21.3039	1	2	106/65	3	1	1	1	5	2		2	1	23	3	2		2	1	18	1
26	3	1	1	1	2	1	2	9	36.6	80	2	2	2	1	10	4	2	5	1	108000	1	7.3	1	3800	1	9	59	1.7	20.4152	1	2	109/69	1	1	1	1	3	2		2	1	22.3	3	2		2	1	16.7	1
32	3	1	1	1	2	1	2	9	38	96	2	2	2	1	5	3	1	4	1	43000	1	6.9	1	1100	1	2	53	1.72	17.9151	2	1	120	1	1	1	1	3	2		2	1	17.8	2	2		2	1	16.3	1
22	2	1	1	1	2	1	2	9	36.5	94	2	2	2	2	7	3	2	0	2	113	1	8.9	1	1700	1	2	48	1.74	15.8541	3	1	96/55	1	1	1	1	3	1	1	2	1	16.2	2	2		2	1	15.2	1
24	2	1	1	0.75	1	1	9	9		77	1	1	2	2	22	4	2	0	2	71000	1	9.1	1	2900	1	9	49	1.65	17.9982	2	2	110/70	2	1	1	2	9	2		2	1	26.4	3	2		2	1	15.4	1
43	4	1	1	5	3	1	2	9	35.9	84	2	2	1	2	5	3	2	0	2	123000	1	9.5	1	2400	1	2	52	1.66	18.8707	1	2	120/80	2	1	1	2	9	2		2	1	18	2	1		2	1	15.7	1
27	3	1	1	1	2	1	2	9	35.6	66	2	2	2	2	6	3	2	0	2	30000	1	15.3	2	4600	2	9	58	1.8	17.9012	2	2	126/85	2	1	1	2	9	2		2	1	18.2	2	2		2	1	12	2
22	2	1	1	1	2	1	1	3	36.7	80	2	2	2	2	7	3	2	0	2	83000	1	4.9	1	4900	2	9	51	1.68	18.0697	2	2	116/78	2	1	1	2	9	2		2	1	19.6	2	2		2	2	12	2
50	4	2	1	3	3	1	2	9	37.2	88	2	2	2	2	13	4	2	4	1	14300	1	9.7	1	3500	1	9	53	1.66	19.2336	1	2	94/60	2	1	1	2	9	2		2	1	19.5	2	2		2	1	15	1
26	3	1	1	1.25	2	1	2	9	36.4	80	1	2	2	1	7	3	2	0	2	79000	1	6.1	1	3600	1	2	57	1.8	17.5926	2	2	116/67	1	1	1	2	9	2		2	1	21	3	2		2	1	15.7	1
20	2	1	1	2	2	1	9	9			2	2	2	2	6	3	2	1	1	14000	1	7.8	1	1600	1	9	42	1.78	13.2559	4	9		1	1	2	1	1	2		2	1	15.7	2	2		2	1	15.7	1
40	4	1	1	0.75	1	1	1	4	37.3	83	2	2	2	2	6	3	2	0	2	233000	2	8	1	9100	2	9	52	1.84	15.3592	3	2	100/53	2	1	1	2	9	2		2	1	17.4	2	2		2	1	15.2	1
32	3	1	1	7	4	1	1	4	36.4	79	2	2	2	2	10	4	2	0	2	106000	1	11.2	1	7800	2	9	50	1.7	17.301	2	2	106/63	1	1	1	2	9	1	1	2	1	21.2	3	2		2	1	16	1
25	3	1	1	1	2	1	2	9	39.2	87	2	2	1	2	7	3	2	0	2	129000	1	10.5	1	1800	1	2	46	1.72	15.5489	3	2	105/57	1	1	1	1	2	2		2	1	17.3	2	2		2	1	15.5	1
20	2	9	1	1	2	1	2	9	36.4	101	1	1	2	1	5	3	2	0	2	191000	2	11.3	1	1400	1	2	43	1.74	14.2027	3	2	117/80	1	1	1	2	9	2		2	1	17.6	2	2		2	1	16.9	1
29	3	1	1	12	4	1	2	9	35.6	100	2	2	2	2	15	4	2	3	1	60	1	15.4	2	6900	2	9	54	1.64	20.0773	1	2	100/80	1	1	1	2	9	2		1	1	20.5	3	2		2	2	14.9	2
21	2	1	1	1	2	1	2	9	38	110	2	2	1	2	5	3	2	0	2	143000	1	13.3	2	3200	1	9	43	1.7	14.8789	3	2	90/60	1	1	1	1	1	9		9	9	99	9	9		9	9	99	9
23	2	1	1	5	3	1	9	9	36.2	81	2	2	2	2	7	3	2	0	2	60000	1	10.2	1	1500	1	2	51	1.63	19.1953	1	2	97/65	3	1	1	1	2	2		2	1	20.2	3	2		2	1	18 .0	1
29	3	1	1	1	2	1	2	9	37.4	108	2	9	2	1	12	4	2	0	2	28000	1	9.4	1	600	1	2	54	1.78	17.0433	2	2	116/57	1	1	2	1	1	2		2	1	24	3	2		2	1	17.4	1
25	3	1	1	2	2	1	1	3	36.2	99	2	2	2	1	9	4	2	5	1	121000	1	10.4	1	2500	1	2	55	1.73	18.3768	2	2	123/83	1	1	1	2	9	2		2	1	23	3	2		2	1	17.8	1
42	4	1	1	4	3	1	2	9	37.5	79	2	2	2	2	8	4	1	12	1	197	2	9.1	1	1300	1	2	55	1.62	20.9572	1	1	110/70	1	1	1	2	9	1	1	2	1	19.3	2	2	numerous ,paraotic,and mesentric largest=14mm?	1	1	16	1
22	2	9	1	2	2	1	2	9	37.4	103	2	2	2	2	11	4	2	0	2	106000	1	9.4	1	2200	1	2	43	1.64	15.9875	3	2	115/64	1	1	1	1	2	2		2	1	21.8	3	2		2	1	14.8	2
18	2	1	1	0.75	1	1	2	9	35.6	103	2	2	1	2	4	2	2	0	2	75000	1	9.3	1	1700	1	2	56	1.8	17.284	2	2	102/70	1	1	1	1	1	2		2	1	17.8	2	2		2	1	15.9	1
25	3	1	1	1	2	1	2	9	36.5	90	2	2	2	2	10	4	2	0	2	79000	1	10.9	1	0	9	2	52	1.74	17.1753	2	9	120/80	1	1	1	2	9	2		2	1	20.5	3	2		2	1	13.4	2
18	2	1	1	2	2	1	2	9	35.7	138	2	2	2	1	8	4	1	0	2	41000	1	5.9	1	2600	1	2	51	1.71	17.4413	2	1	113/73	1	1	1	1	2	1	2	2	1	20.3	3	2		2	1	15.7	1
21	2	1	1	2	2	1	2	9	36.6	112	2	1	2	1	10	4	2	0	2	78000	1	6.9	1	1400	1	9	55	1.7	19.0311	1	2	103/69	1	1	1	1	5	2		2	1	23.3	3	2		2	1	18	1
25	3	1	1	1	2	1	2	9	38.5	100	2	2	1	1	17	4	2	8	1	52000	1	9.7	1	1100	1	2	48	1.67	17.2111	2	1	93/56	1	1	1	1	2	2		2	1	24.1	3	2		2	1	20.2	1
25	3	1	1	1.5	2	1	2	9	37.4	58	2	2	2	1	11	4	2	0	2	74000	1	6.9	1	1200	1	9	48	1.72	16.225	2	1	95/54	1	1	1	2	9	2		2	1	20.4	3	2		2	1	16.4	1
45	4	1	1	1	2	1	1	5	35.6	78	2	2	1	2	9	4	2	0	2	195000	2	10.1	1	5200	2	1	46	1.68	16.2982	2	2	150/89	1	1	1	2	9	2		2	1	15	2	2		2	1	14.7	2
25	3	1	1	1	2	1	2	9	39.7	118	2	2	9	9	10	4	2	0	2	8500	1	5.6	1	1400	1	2	49.5	1.71	16.9283	2	2	92/55	1	1	1	1	2	2		2	1	20.5	3	2		2	1	14	2
24	2	1	1	0.5	1	1	2	9	38.4	104	2	2	1	2	5	3	2	0	2	0	9	6.3	1	0	9	9	55	1.7	19.0311	1	2	102/56	1	1	1	1	3	2		2	1	19.9	2	2		2	1	18.4	1
18	2	1	1	1	2	1	1	6	36.5	79	2	2	2	2	10	4	2	3	1	85000	1	6.1	1	2000	1	2	49	1.64	18.2183	2	2	120/85	1	1	1	2	9	2		2	1	20.4	3	2		2	1	15.7	1
18	2	1	1	999	9	1	2	9	35.5	95	2	2	2	2	11	4	2	3	1	103000	1	7.5	1	2500	1	9	51	1.65	18.7328	1	2	105/76	1	1	1	2	9	1		2	1	18.8	2	2		2	1	14.5	2
22	2	1	1	2	2	1	2	9	37.1	85	2	1	2	2	14	4	2	0	2	114000	1	14	2	2200	1	2	49	1.7	16.955	2	2	120/66	1	1	1	1	1	2		2	1	20.5	3	2		2	1	15.6	1
24	2	1	1	1	2	2	2	9	36.1	80	2	1	2	2	13	4	2	0	2	74000	1	10.1	1	4200	2	2	46	1.59	18.1955	2	2	118/72	3	1	1	2	9	2		2	1	19.6	2	2		2	1	14.2	2
30	3	1	1	1	2	1	9	9	36.2	90	2	2	2	2	16	4	2	9	1	50000	1	11	1	3300	1	2	52	1.75	16.9796	2	2	101/59	1	1	1	2	9	2		2	1	23	3	2		2	2	16	1
20	2	1	1	2	2	1	2	9	34.5	140	2	2	2	2	5	3	2	3	1	39	1	11.8	1	1800	1	2	55	1.8	16.9753	2	2	100/70	1	1	1	1	2	2		2	1	19.4	2	2		2	1	15.2	1
28	3	1	1	1	2	1	2	9	37.8	113	2	2	2	1	6	3	2	6	1	168000	2	8.1	1	8100	2	2	38	1.59	15.0311	3	2	88/56	1	1	1	1	4	2		2	2	6	1	2		2	1	21	1
28	3	1	1	1	2	1	2	9	38.6	100	1	2	2	1	8	4	2	2	1	96000	1	10.2	1	1500	1	9	50	1.82	15.0948	3	2	94/64	1	1	1	2	9	1		2	1	18.6	2	2		2	1	14.8	2
37	4	1	1	2	2	2	1	5	38	100	2	2	2	9	14	4	2	6	1	43000	1	5.5	1	800	1	9	45	1.72	15.2109	3	2	91/56	3	1	1	1	6	2		2	2	20.7	3	2		2	2	15.8	1
27	3	1	1	4	3	1	1	9	34.7	66	2	2	2	1	7	3	2	4	1	154000	2	10.5	1	7100	2	2	47	1.68	16.6525	2	2	107	1	1	1	2	9	2		2	1	20	3	2		2	1	15.8	1
43	4	1	1	2	2	1	1	3	36.5	103	2	2	1	2	7	3	2	4	1	216000	2	11.7	1	3500	1	9	56	1.75	18.2857	2	1	109/74	1	1	1	1	6	2		2	1	17.8	2	2		2	1	17	1
25	3	1	1	1	2	1	2	9	37.1	103	2	2	1	2	8	4	2	0	2	118000	1	10.8	1	1800	1	2	51	1.72	17.239	2	2	120/76	1	1	1	1	5	2		2	1	21.6	3	2		2	1	14.5	2
30	3	1	1	2	2	1	1	5	35.7	95	2	2	2	2	11	4	2	3	1	7300	1	6.7	1	0	9	1	46	1.77	14.6829	3	9	103/63	1	1	1	1	5	2		2	1	21.3	3	2		2	1	15.1	1
25	3	1	1	3	3	1	9	9	37.1	115	2	2	2	1	8	4	2	6	1	82000	1	10.1	1	1900	1	2	42	1.72	14.1969	3	2	110/68	1	1	1	1	3	2		2	1	20.8	3	2		2	1	16.7	1
27	3	1	1	1	2	1	1	4	39.2	151	1	2	1	2	5	3	2	0	2	46000	1	9.6	1	1500	1	9	35	1.55	14.5682	3	2	119/71	1	1	1	1	3	2		2	1	15.5	2	2		2	1	14.8	2
20	2	1	1	2	2	1	2	9	35.2	80	1	2	2	2	10	4	1	0	2	75000	1	10.8	1	1900	1	2	44	1.69	15.4056	3	1	100/62	1	1	1	1	4	2		2	1	19	2	2		2	1	14.6	2
20	2	1	1	5	3	1	1	6	36.8	114	1	2	2	2	8	4	2	0	2	36000	1	6.9	1	900	1	9	49	0	0	9	2	90/60	1	1	2	1	3	1	1	2	1	20.6	3	2		2	1	16.8	1
25	3	1	1	1	2	1	2	9	36.2	78	2	2	2	2	11	4	2	0	2	87000	1	8.2	1	2400	1	2	42	1.63	15.8079	3	1	106/65	1	1	1	1	1	1	1	2	1	17.2	2	2		2	1	14.9	2
28	3	1	1	0.5	1	1	1	5	36.3	72	2	2	2	2	4	2	2	0	2	207000	2	10	1	4000	2	1	48	1.65	17.6309	2	2	112/66	1	1	1	2	9	2		2	1	16.3	2	2		2	1	13.5	2
30	3	1	1	1	2	1	2	9	37.5	80	2	2	2	2	12	4	2	0	2	96000	1	5	1	2700	1	2	54	1.68	19.1327	1	2	100/70	1	1	1	2	9	2		2	1	22	3	2		2	1	15	1
23	2	1	1	3	3	1	1	1	37.1	100	2	2	1	2	10	4	2	0	2	85000	1	11.3	1	2500	1	9	39	1.54	16.4446	2	2	103/88	1	1	1	1	5	2		2	1	19.9	2	2		2	1	14	2
24	2	1	1	1	2	1	2	9	37.7		2	2	2	2	4	2	2	0	2	6300	1	8.9	1	1500	1	2	49	1.64	18.2183	2	2	97/60	1	1	1	1	2	2		2	1	19.3	2	2		2	1	17.1	1
20	2	1	1	0.75	1	1	2	9	37.3	90	2	1	1	1	5	3	2	0	2	40000	1	12.4	2	2200	1	2	45	1.7	15.5709	3	9	82/43	1	1	1	1	2	2		2	2	16	2	1		2	1	13.7	2
31	3	1	1	1	2	2	1	5	35.6	100	2	2	2	2	1.5	2	2	4	1	130000	1	10.8	1	3300	1	1	47	1.75	15.3469	3	2	106/70	3	1	1	1	6	2		2	1	27	3	2		2	2	17.8	1
40	4	1	1	0.5	1	1	2	9	36.3	100	2	1	2	2	4	2	2	0	2	182000	2	13.6	2	4500	2	9	50	1.76	16.1415	2	2	100/60	2	1	1	2	9	2		2	1	18	2	2		2	1	14	2
22	2	1	1	2	2	1	1	6	39.4	116	2	2	2	2	5	3	2	0	2	51000	1	8.7	1	2000	1	2	60	1.78	18.937	1	2	108/58	1	1	1	1	5	2		2	1	18	2	2		2	1	16.3	1
27	3	1	1	0.75	1	1	1	9	36.3	121	1	2	1	2	13	4	1	2	1	156000	2	7.9	1	7100	2	1	51	1.63	19.1953	1	2	105/56	2	1	1	2	9	2		2	1	99	9	2		2	1	16.1	1
21	2	1	1	0.75	1	2	2	9	36.1	96	2	2	2	2	13	4	2	8	1	50000	1	11.5	1	2400	1	9	50	1.6	19.5312	1	2	108/62	3	1	1	2	9	2		2	1	23.6	3	2		2	1	15.9	1
22	2	1	1	2	2	1	1	9	36.5	66	2	2	2	1	8	4	2	0	2	88000	1	11.4	1	2600	1	9	55	1.77	17.5556	2	2	110/65	2	1	1	2	9	2		2	1	22.7	3	2		2	2	16	1
25	3	1	1	0.5	1	1	2	9	38.1	93	2	2	1	1	10	4	2	1	1	51000	1	12.5	2	1800	1	2	58	1.74	19.1571	1	9	99/52	1	1	1	1	3	2		2	1	21.3	3	2		2	1	15.4	1
39	4	1	1	3	3	2	1	5	336	92	2	2	2	2	4	2	1	0	2	0	9	99	9	0	9	1	42	1.7	14.5329	3	1	70/46	1	1	1	1	6	2		2	1	15.7	2	2		2	1	15.6	1
50	4	9	1	1	2	2	1	5	35.6	97	9	9	2	2	6	3	2	3	1	72000	1	11.9	1	1200	1	1	48	1.65	17.6309	2	2	105/70	3	1	1	1	6	2		2	1	18.7	2	2		2	1	17.8	1
20	2	1	1	3	3	1	9	9	39.4	73	2	9	1	2	9	4	9	99	9	59000	1	9.4	1	1400	1	9	54	1.75	17.6327	2	9	97/46	1	1	1	1	4	2		2	1	19.2	2	2		2	1	17.3	1
21	2	1	1	2	2	1	9	9	35.7	73	2	9	2	1	14	4	2	0	2	44000	1	10	1	3100	1	9	57	1.75	18.6122	1	1	117/80	2	1	1	2	9	2		2	1	25.4	3	2		2	1	18.1	1
22	2	1	1	0.25	1	1	1	2	35.8	101	1	2	1	2	10	4	2	3	1	45000	1	16.9	2	0	9	2	58	1.73	19.3792	1	2	112/68	2	1	1	2	9	2		2	1	19.8	2	2		2	1	13	2
26	3	1	1	1	2	1	2	9	35.8	98	2	2	1	2	7	3	2	0	2	56000	1	8.9	1	1500	1	2	43	1.73	14.3673	3	1	109/69	1	1	1	1	2	2		2	1	18.9	2	2		2	1	15.0	1
20	2	1	1	2	2	1	2	9	40.5	124	2	2	2	2	3	2	2	0	2	81000	1	6.7	1	1300	1	2	39	1.64	14.5003	3	2	86/49	1	1	1	1	3	2		2	1	15.8	2	2		2	1	15.3	1
30	3	1	1	1	2	1	2	9	36.3	81	2	2	2	2	12	4	2	0	2	80000	1	8.6	1	4000	2	2	43	1.6	16.7969	2	2	108/67	2	1	1	2	9	2		2	2	21.2	3	2		2	1	14	2
43	4	1	1	3	3	1	2	9	36.1	110	2	2	2	2	8	4	2	0	2	38000	1	8.7	1	1400	1	2	42	1.66	15.2417	3	2	90/60	1	1	2	2	9	2		2	1	20.3	3	2		2	1	16.8	1
30	3	1	1	0.5	1	1	9	9	37.8	89	2	2	2	2	12	4	2	0	2	97000	1	10.1	1	1600	1	2	48	1.68	17.0068	2	2	112/69	1	1	1	1	9	2		2	1	19.8	2	2		2	1	13.9	2
52	4	1	1	3	3	1	2	9	36.4	95	2	2	2	2	10	4	2	5	1	79000	1	11.4	1	1900	1	2	48	1.63	18.0662	2	2	112/70	1	1	1	2	9	2		2	1	19.3	2	2		2	1	17	1
20	2	1	1	1	2	1	2	9	36.4	96	2	2	1	2	16	4	2	6	1	33000	1	8.8	1	2100	1	2	43	1.73	14.3673	3	2	97/60	1	1	2	2	9	2		2	1	19.6	2	2		2	1	15.6	1
24	2	1	1	7	4	1	2	9	36.8	82	2	2	1	2	9	4	2	0	2	154000	2	9.5	1	3600	1	2	47	1.68	16.6525	2	2	103/60	2	1	1	2	9	2		2	1	21	3	2		2	1	14	2
30	3	1	1	3	3	1	2	9	39.5	130	2	2	2	1	7	3	9	4	1	22000	1	8	1	1500	1	9	50	1.75	16.3265	2	1	133/84	1	1	2	1	1	1	1	2	1	19.5	2	2		2	1	15.1	1
20	2	1	1	2	2	1	2	9	36.2	90	2	2	1	1	9	4	2	4	1	42000	1	7	1	900	1	2	40	1.6	15.625	3	2	112/60	1	1	1	1	3	2		2	1	21.4	3	2		2	1	16.6	1
30	3	1	1	1	2	1	2	9		83	2	2	2	2	8	4	2	0	2	70000	1	8.5	1	1700	1	9	45	1.65	16.5289	2	2	90/6036.7	1	1	1	1	1	2		2	1	20.3	3	2		2	1	16.5	1
25	3	1	1	1	2	1	2	9	37.9	116	1	2	2	1	0	1	2	0	2	31000	1	5.9	1	800	1	9	48	1.67	17.2111	2	1	103/78	1	1	2	1	1	2		2	1	16.2	2	2		2	1	15.7	1
18	2	1	1	3	3	2	2	9	35.4	80	1	2	2	2	13	4	2	4	1	132000	1	10.5	1	2400	1	2	52	1.71	17.7832	2	2	100/60	3	1	1	1	1	2		2	1	22	3	2		2	2	17.7	1
17	1	9	1	2	2	1	2	9	37.5	104	2	2	1	2	14	4	2	3	1	104000	1	9.8	1	1600	1	2	42	1.55	17.4818	2	1	100/59	1	1	1	1	1	2		2	1	25	3	2		2	1	18.6	1
35	4	1	1	2	2	2	9	9	36.9	106	2	2	1	2	12	4	2	3	1	54000	1	8.9	1	1400	1	1	41	1.56	16.8475	2	2	90/60	3	1	1	1	5	2		2	1	19	2	2		2	1	14.4	2
30	3	1	1	0.5	1	1	2	9	39.9	129	2	2	2	2	17	4	2	4	1	64000	1	7.1	1	1500	1	2	9	0	0	9	9	92/56	1	1	1	1	4	2		2	1	23	3	2		2	1	18.1	1
22	2	1	1	2	2	1	2	9	36.5	95	2	2	2	1	9	4	2	3	1	65000	1	9.8	1	2600	1	9	60	1.72	20.2812	1	2	125/80	1	1	1	2	9	2		2	1	20	3	2		2	1	15.6	1
24	2	1	1	2	2	1	2	9	37.4	88	2	2	2	2	9	4	2	0	2	127000	1	10.5	1	4100	2	2	54	1.7	18.6851	1	9	120/70	2	1	1	2	9	2		2	1	23	3	2		2	1	16.3	1
21	2	1	1	1	2	1	9	9		113	2	9	1	2	8	4	2	6	1	38000	1	10	1	2200	1	9	55	1.8	16.9753	2	2	102/55	1	1	1	1	1	2		2	1	20.6	3	2		2	1	18.7	1
38	4	1	1	0.5	1	1	2	9	39.7	105	2	2	2	2	10	4	2	0	2	64000	1	10	1	1300	1	2	51	1.7	17.6471	2	2	106/65	1	1	1	1	5	2		2	1	17.5	2	2		2	1	15.6	1
25	3	1	1	0.5	1	1	2	9	37.1	104	1	2	2	2	10	4	2	3	1	87000	1	3.8	1	400	1	2	45	1.6	17.5781	2	2	103/60	1	1	1	2	9	2		2	1	21	3	2		2	1	14.2	2
30	3	1	1	2	2	1	2	9	37.6	103	2	2	2	2	8	4	2	0	2	71000	1	10.1	1	1900	1	2	41	1.64	15.2439	3	2	110/70	1	1	1	1	2	2		2	1	17.2	2	2		2	1	15.2	1
22	2	1	1	2	2	1	2	9	38	93	2	2	2	1	9	4	9	99	9	83000	1	9.3	1	1400	1	2	50	1.68	17.7154	2	9	116	1	1	1	1	5	2		2	1	24	3	2		2	1	17	1
20	2	1	1	1	2	1	1	9	40	120	2	2	2	2	8	4	2	0	2	112000	1	10.7	1	1900	1	9	55	1.7	19.0311	1	9	112/60	1	1	1	1	3	2		2	1	16.8	2	1		2	1	14.6	2
30	3	1	1	0.25	1	2	2	9	39.1	111	2	2	1	2	3	2	2	99	9	92000	1	15.1	2	8600	2	9	48	1.66	17.4191	2	2	102/66	1	1	1	2	9	2		2	1	15.3	2	2		2	1	14.6	2
22	2	1	1	1	2	1	9	9	36.6	80	2	2	2	2	10	4	2	0	2	85000	1	8.9	1	3200	1	2	45	1.6	17.5781	2	1	115/57	2	1	1	2	9	2		2	1	22	3	2		2	1	15.2	1
26	3	9	1	1	2	1	2	9			2	2	1	2	8	4	2	0	2	10000	1	4.3	1	1900	1	9	52	1.78	16.4121	2	1		2	1	2	2	9	2		2	1	19.4	2	2		2	1	15.5	1
33	3	1	1	1	2	2	1	5		87	2	2	2	2	8	4	2	2	1	21900	2	12.8	2	6200	2	1	47	1.71	16.0733	2	2	115/66	3	1	1	1	6	9		9	9	99	9	9		9	9	99	9
28	3	1	2	0.5	1	1	2	9	37.4	83	2	1	1	1	5	3	2	4	1	47000	1	8.6	1	1900	1	2	50	1.76	16.1415	2	2	110/56	1	1	1	1	9	1		2	1	15.8	2	2		2	1	14.8	2
24	2	1	1	1	2	2	1	2	36	88	2	2	2	2	10	4	2	0	2	84000	1	11.2	1	4300	2	9	51	1.63	19.1953	1	2	107/65	3	1	1	2	9	1	1	2	1	19	2	2		2	1	13.4	2
29	3	1	1	1	2	1	9	9	36.9	90	2	2	2	9	16	4	2	6	1	0	9	10.8	1	1200	1	9	50	1.7	17.301	2	9	120/80	1	1	1	1	3	2		2	1	22.4	3	2		2	2	17.9	1
35	4	1	1	5	3	1	1	4	36.5	61	2	2	2	1	12	4	2	0	2	37000	1	9	1	2500	1	1	53	1.72	17.9151	2	1	108/64	1	1	2	2	9	2		2	1	24.9	3	2		2	2	15	1
47	4	1	1	3	3	2	1	5	36.2	96	2	2	2	1	16	4	2	7	1	71000	1	12.2	2	1600	1	1	49	1.6	19.1406	1	2	99/69	3	1	1	1	9	2		2	1	24.6	3	2		2	1	19	1
27	3	1	1	0.5	1	1	1	2	38.4	112	2	2	2	2	10	4	2	5	1	97000	1	10.4	1	1300	1	2	53	1.7	18.3391	2	2	100/60	1	1	1	2	9	2		2	1	19	2	2		2	1	15.2	1
20	2	1	1	2	2	1	9	9	34.6	102	2	2	2	2	12	4	2	4	1	58000	1	8	1	2600	1	2	45	1.62	17.1468	2	2	95/65	1	1	1	1	3	2		2	1	22	3	2		2	2	15.9	1
24	2	1	1	999	9	1	9	9	38.9	120	2	2	2	2	8	4	2	0	2	25000	1	8.2	1	1000	1	9	43	1.6	16.7969	2	2	102/63	1	1	2	2	9	2		2	1	21.1	3	2		2	1	17.1	1
28	3	1	1	1	2	2	2	9	36.5	100	2	2	2	2	9	4	2	2	1	93000	1	9.1	1	1400	1	2	41	1.6	16.0156	2	2	93/56	1	1	1	1	3	2		2	1	20.2	3	2		2	1	14.3	2
18	2	1	1	3	3	1	2	9	37.5	112	2	2	2	2	10	4	2	0	2	31000	1	10.1	1	3500	1	2	48	1.8	14.8148	3	2	80/40	1	1	2	1	2	2		2	1	17	2	2		2	1	15	1
20	2	9	1	2	2	1	9	9	38.7	133	2	2	1	1	9	4	2	4	1	313000	2	10.2	1	3500	1	2	42	1.6	16.4062	2	1	96/68	1	1	1	2	9	2		2	1	15	2	2		2	1	18	1
22	2	1	1	1	2	1	2	9	39.7	112	2	2	2	2	8	4	2	0	2	85000	1	9.1	1	1300	1	2	39	1.68	13.818	4	2	98/70	1	1	1	1	9	2		2	1	19.7	2	2		2	1	16.1	1
30	3	9	1	0.5	1	1	2	9	37.8	96	2	2	1	2	12	4	2	0	2	50000	1	5.5	1	3800	1	2	46	1.48	21.0007	1	2	102/65	1	1	1	2	9	2		2	1	21.6	3	2		2	1	14.8	2
30	3	1	1	0.25	1	1	2	9	37	101	2	2	2	1	21	4	2	5	1	4100	1	7.25	1	3200	1	9	57	1.74	18.8268	1	2	120/60	2	1	2	2	9	2		2	1	24.5	3	2		2	1	14.8	2
20	2	1	1	0.25	1	1	2	9	37	88	2	2	2	1	8	4	2	0	2	63000	1	12.4	2	2200	1	9	50	1.66	18.1449	2	2	98/62	1	1	1	1	1	2		2	1	21.4	3	2		2	1	15.8	1
40	4	1	1	1	2	2	1	5			2	2	2	2	0	1	2	0	2	0	9	99	9	0	9	9	38	1.58	15.2219	3	9		1	1	2	2	9	2		2	1	15	2	2		2	1	16.7	1
26	3	1	1	1	2	1	2	9	39.1	92	2	2	2	2	11	4	2	2	1	90000	1	11.9	1	3000	1	2	56	1.7	19.3772	1	2	100/70	1	1	1	1	1	2		2	1	23.9	3	2		2	1	18.7	1
67	4	9	1	1	2	1	1	2	35.6	110	2	2	2	2	13	4	2	9	1	90000	1	12	2	6300	2	9	54	1.65	19.8347	1	2	122/63	1	1	1	2	9	2		2	1	19	2	2		2	2	14	2
28	3	1	1	0.75	1	2	1	4	37	74	2	2	2	9	5	3	2	99	9	204000	2	11.2	1	5800	2	1	48	1.7	16.609	2	2	100/60	3	1	1	2	9	9		9	9	99	9	9		9	9	99	9
19	2	1	1	0.75	1	1	2	9	36.8	121	2	2	2	2	4	2	2	0	2	96000	1	10.3	1	1700	1	2	47	1.76	15.173	3	2	96/60	1	1	1	1	2	2		2	1	17.3	2	2		2	1	14.6	2
28	3	1	1	2	2	1	2	9	37.4	90	2	9	2	1	8	4	1	2	1	62000	1	7	1	2000	1	9	53	1.78	16.7277	2	1	100/60	1	1	1	1	4	1	1	2	1	21.5	3	2		2	1	17.6	1
42	4	1	1	5	3	1	1	9	36.4	84	2	2	2	2	15	4	1	2	1	51000	1	9.9	1	1700	1	1	56	1.74	18.4965	2	2	99/64	2	1	1	2	9	2		2	1	24.5	3	2		2	1	16	1
18	2	1	1	1	2	1	2	9	39.9	115	2	2	2	2	7	3	2	3	1	93000	1	7.4	1	2000	1	9	43	1.62	16.3847	2	1	92/55	1	1	1	1	3	1	1	2	1	18.6	2	2		2	1	13.9	2
18	2	1	1	0.75	1	1	1	9	35	76	2	2	2	2	13	4	2	3	1	76000	1	11	1	4800	2	2	43	1.53	18.369	2	2	114/83	1	1	1	2	9	2		2	1	20.3	3	2		2	1	13.2	2
20	2	1	1	0.5	1	1	2	9	39.1	120	2	2	1	1	9	4	2	0	2	11000	1	8.1	1	1600	1	2	48	1.66	17.4191	2	2	70/40	1	1	2	2	9	2		2	1	17.9	2	2		2	1	17.6	1
24	2	1	1	1	2	1	1	2	35.7	78	1	2	1	2	11	4	1	4	1	111000	1	11.2	1	1500	1	2	46	1.6	17.9687	2	1	100/67	1	1	1	1	3	1	2	2	1	20	3	2		2	2	17	1
41	4	1	1	0.5	1	2	1	5	37.4	117	2	2	1	2	9	4	9	99	9	57000	1	7	1	800	1	1	50	1.72	16.901	2	2	100/61	3	1	1	1	6	2		2	1	21.3	3	1		2	1	18	1
28	3	1	1	999	9	1	2	9	37.3	111	1	2	2	2	12	4	2	7	1	100000	1	9.8	1	1700	1	2	45	1.6	17.5781	2	2	102/66	1	1	1	1	3	2		2	1	20.7	3	2		2	1	17.2	1
20	2	1	1	1	2	1	9	9	35.8	64	2	2	2	2	9	4	2	5	1	217000	2	15	2	5300	2	2	52	1.73	17.3745	2	2	128/78	1	1	1	2	9	2		2	1	17.2	2	2		2	1	15.9	1
29	3	1	1	0.75	1	1	2	9	36.8	99	2	2	1	2	10	4	2	0	2	11600	1	9.1	1	5300	2	9	45	1.62	17.1468	2	2	119/68	1	1	1	2	9	2		2	1	18.2	2	2		2	1	13.3	2
27	3	1	1	2	2	1	9	9			2	9	2	2	7	3	2	0	2	57000	1	9.9	1	2900	1	9	55	1.65	20.202	1	2		1	1	1	1	9	2		2	1	17	2	2		2	1	15.5	1
22	2	1	1	1	2	1	1	2	36.2	99	2	2	2	2	8	4	2	3	1	109000	1	10.2	1	2000	1	9	55	1.77	17.5556	2	2	92/49	1	1	1	2	9	2		2	1	18.5	2	2		2	1	16.1	1
20	2	1	1	1	2	1	9	9	36.7	104	2	2	2	2	8	4	2	5	1	80000	1	9.1	1	4800	2	9	38	1.5	16.8889	2	2	124/74	2	1	1	2	9	2		2	1	20	3	2		2	1	14.9	2
20	2	1	1	3	3	1	9	9	35.4	81	2	1	2	2	12	4	2	0	2	246000	2	6.6	1	4300	2	9	43	1.6	16.7969	2	2	108/56	1	1	1	2	9	2		2	1	19.4	2	2		2	1	14.8	2
10	1	1	1	0.75	1	1	1	4	40.5	136	2	2	1	2	10	4	2	0	2	43000	1	7.8	1	1000	1	2	47	1.62	17.9089	2	2	94/57	1	1	1	1	4	1		2	1	21.4	3	2		2	1	14.5	2
22	2	9	1	999	9	1	2	9	36.6	116	2	2	1	2	9	4	2	4	1	39000	1	4.9	1	2500	1	2	47	1.65	17.2635	2	2	98/67	1	1	1	1	9	2		2	1	21.6	3	2		2	1	15.6	1
28	3	1	1	18	4	1	1	1	36.7	93	2	2	2	2	18	4	1	6	1	78000	1	12.4	2	2300	1	2	45	1.68	15.9439	3	2	103/68	1	1	1	2	9	1	2	1	1	22.1	3	2		2	1	18	1
28	3	1	1	0.5	1	1	2	9	36.1	73	2	2	2	2	14	4	2	0	2	107000	1	9.4	1	4100	2	9	60	1.76	19.3698	1	2	134/86	1	1	1	2	9	2		2	1	21	3	2		2	1	13.53	2
24	2	1	1	3	3	1	2	9	36.4	72	2	1	2	2	18	4	2	7	1	91000	1	10.8	1	5200	2	2	48	1.76	15.4959	3	2	110/52	1	1	1	2	9	2		2	1	24	3	2		2	1	17.8	1
27	3	1	1	3	3	1	2	9	36.8	90	2	2	2	2	10	4	2	12	1	26000	1	4.4	1	2200	1	9	51	1.65	18.7328	1	2	100/50	1	1	2	2	9	2		2	1	17.2	2	2		2	1	15	1
30	3	1	1	0.1	1	1	2	9	36.3	92	1	2	9	9	9	4	2	0	2	72000	1	7.3	1	3200	1	9	48	1.67	17.2111	2	2	103/38	1	1	1	2	9	2		2	2	23.3	3	2		2	2	11	2
41	4	1	1	2	2	1	9	9	35.4	83	2	2	2	2	12	4	2	6	1	72000	1	8.3	1	1900	1	9	48	1.68	17.0068	2	1	95/71	1	1	1	1	2	2		2	1	20.5	3	2		2	1	15.6	1
24	2	1	2	0.5	1	2	1	4	32.4	74	2	2	2	2	15	4	2	0	2	48000	1	8.3	1	900	1	2	50	1.72	16.901	2	2	98/67	1	1	1	1	5	2		2	1	20	3	2		2	1	14.2	2
27	3	1	1	0.5	1	1	9	9	35.7	73	2	2	2	2	8	4	2	3	1	94000	1	11	1	4700	2	9	52	1.65	19.1001	1	2	104/63	1	1	1	2	9	2		2	1	18	2	2		2	1	14	2
35	4	1	1	1	2	1	1	5	36.2	87	2	2	2	2	7	3	2	0	2	206000	2	15.8	2	3700	1	1	51	1.73	17.0403	2	2	118/82	1	1	1	2	9	2		2	1	18.9	2	2		2	1	14.6	2
40	4	1	1	4	3	1	9	9		93	2	1	2	2	15	4	2	0	2	72000	1	8.7	1	4100	2	9	48	1.65	17.6309	2	2	124/72	1	1	1	2	9	2		2	1	20	3	2		2	1	15.2	1
28	3	1	1	1	2	1	2	9	35.4	84	2	9	1	1	0	1	2	0	2	48000	1	9.2	1	3500	1	9	43	1.65	15.7943	3	2	96/53	2	1	2	2	9	2		2	1	16	2	2		2	1	14.5	2
15	1	1	1	3	3	1	2	9	35.8	96	2	2	2	2	7	3	1	0	2	56000	1	7.5	1	900	1	9	46	1.6	17.9687	2	1	90/60	1	1	1	1	3	1		1	1	20	3	2		2	1	14.9	2
25	3	1	1	0.5	1	1	1	6	35.4	80	2	9	1	1	13	4	2	0	2	175000	2	10.5	1	3200	1	1	52	1.65	19.1001	1	2	110/70	2	1	1	2	9	2		2	1	22.4	3	2		2	1	15.2	1
28	3	1	1	1	2	1	1	5	38.7	117	2	1	2	2	11	4	2	5	1	79000	1	9.2	1	1200	1	1	45	1.65	16.5289	2	2	105/60	1	1	1	2	9	2		1	1	18	2	2		2	1	16.3	1
45	4	1	1	0.5	1	2	1	5	37.1	88	2	9	2	1	6	3	2	0	2	83000	1	10.4	1	1600	1	1	61	1.8	18.8272	1	2	110/70	3	1	1	1	6	2		2	1	20.8	3	2		2	1	16.2	1
19	2	1	1	2	2	1	2	9	39.3	120	2	2	2	2	4	2	2	0	2	192000	2	8.2	1	2000	1	9	37	1.64	13.7567	4	2	97/59	1	1	1	1	5	2		2	1	16	2	2		2	1	14.2	2
22	2	1	1	12	4	1	2	9	37	122	1	2	2	1	13	4	2	4	1	5000	1	6.2	1	1000	1	2	50	1.65	18.3655	2	2	107/87	1	1	2	2	9	2		2	1	21.7	3	2		2	1	16	1
18	2	1	1	1.5	2	1	2	9	35.6	110	2	2	2	2	8	4	2	0	2	81000	1	7.7	1	1200	1	2	52	1.67	18.6453	1	1	80/50	1	1	1	1	3	2		2	1	17.2	2	2		2	1	15.6	1
38	4	1	1	4	3	1	2	9	37.3	95	2	2	2	2	0	1	2	0	2	70000	1	9.7	1	2100	1	2	37	1.64	13.7567	4	2	93/60	1	1	2	1	1	1	1	2	1	17.5	2	2		2	1	15.7	1
37	4	1	1	1	2	2	9	9	36.2	78	1	1	2	2	12	4	2	0	2	49000	1	5.3	1	2400	1	9	57	1.7	19.7232	1	1	120/70	3	1	1	2	9	2		2	1	21.3	3	2		2	1	16.2	1
45	4	1	1	2	2	2	1	9	35.6	100	2	2	2	2	8	4	2	3	1	73000	1	10.8	1	1500	1	1	69	1.68	24.4473	1	2	116/73	3	1	1	1	6	2		2	1	22	3	2		2	2	18	1
65	4	1	1	1	2	1	2	9	37.3	111	2	2	2	2	3	2	2	0	2	114000	1	8.7	1	1700	1	9	51	1.52	22.0741	1	2	96/62	1	1	1	1	3	2		2	1	15	2	2		2	1	13	2
52	4	1	1	1	2	1	1	6	36.5	82	2	2	1	2	18	4	2	0	2	81000	1	8.1	1	2300	1	9	55	1.62	20.9572	1	1	100/50	1	1	1	2	9	1		2	1	22.7	3	2		2	1	14.6	2
35	4	1	2	2	2	1	1	4	36.1	105	1	2	1	1	6	3	2	0	2	30000	1	2.2	1	3000	1	2	44	1.62	16.7657	2	1	90/50	2	1	2	2	9	2		2	1	16	2	2		2	1	14	2
28	3	1	1	2	2	1	1	9	35.4	82	2	2	2	2	21	4	1	7	1	71000	1	8.6	1	4800	2	1	48	1.67	17.2111	2	2	100/62	2	1	1	2	9	9		9	9	99	9	9		9	9	99	9
38	4	1	1	0.5	1	1	2	9	37.4	71	2	2	2	2	12	4	9	3	1	115000	1	6.1	1	4300	2	9	48	1.64	17.8465	2	2	102/65	1	1	1	2	9	2		2	1	20.5	3	2		2	1	15.6	1
23	2	1	1	0.25	1	1	1	5	36.9	99	2	2	1	2	19	4	2	4	1	48000	1	3.4	1	2700	1	1	9	0	0	9	9	79/51	2	1	1	2	9	2		2	1	23.4	3	2		2	1	14.2	2
25	3	1	1	0.75	1	1	1	4	37.2	81	2	1	2	2	3	2	2	3	1	93000	1	9.9	1	2200	1	9	48	1.66	17.4191	2	2	88/52	1	1	1	1	1	2		2	1	16.4	2	2		2	1	16.3	1
33	3	1	1	5	3	1	2	9	36.6	98	2	2	2	2	8	4	2	0	2	207000	2	10.1	1	1700	1	9	50	1.7	17.301	2	2	100/60	1	1	1	2	9	2		2	1	21.3	3	2		2	1	16.1	1
25	3	1	1	999	9	2	1	9	36	88	2	2	2	2	22	4	2	0	2	47000	1	7	1	2100	1	1	54	1.66	19.5965	1	2	124	3	1	1	2	9	2		2	1	24.8	3	2		2	1	15.2	1
25	3	1	1	0.5	1	1	9	9	38	120	2	2	1	2	4	2	2	0	2	58000	1	14.1	2	1600	1	2	43	1.68	15.2353	3	2	110/70	1	1	1	1	1	2		2	1	14.1	2	2		2	1	15.1	1
45	4	1	1	3	3	2	2	9	35.6	90	2	2	2	1	9	4	9	99	9	81000	1	10.3	1	3600	1	9	56	1.7	19.3772	1	2	100/80	3	1	1	2	9	2		2	1	2.4	1	2		2	1	14.7	2
40	4	1	1	999	9	1	9	9	36.1	82	2	2	2	2	9	4	2	0	2	94000	1	8.7	1	3600	1	9	56	1.78	17.6745	2	9	126/83	1	1	1	2	9	1	1	2	1	21.9	3	2		2	1	15.2	1
22	2	1	1	1	2	1	1	4	38	96	2	2	1	1	8	4	2	4	1	82000	1	9.4	1	2100	1	2	50	1.7	17.301	2	2	125/73	1	1	1	1	1	2		2	1	21.4	3	2		2	1	18.2	1
42	4	1	1	0.5	1	1	2	9	37.1	106	1	2	2	2	14	4	2	0	2	59000	1	5.1	1	1300	1	9	65	1.7	22.4913	1	2	108/67	1	1	1	2	9	2		2	1	23.6	3	2		2	1	17	1
20	2	1	1	0.75	1	1	2	9	37.1	96	2	2	2	2	6	3	2	0	2	103000	1	10.7	1	1800	1	2	39	1.65	14.3251	3	9	100/70	1	1	1	1	2	2		2	1	17.8	2	2		2	1	14.7	2
24	2	1	1	2	2	1	9	9	37.4	96	2	2	2	2	6	3	2	0	2	147000	1	7.9	1	1900	1	9	44	1.68	15.5896	3	2	110/69	1	1	1	2	9	1	1	9	1	17	2	2		2	1	15.6	1
22	2	1	1	1	2	1	9	9	38.6	100	2	2	2	2	4	2	2	2	1	74000	1	7.7	1	2800	1	9	48	1.76	15.4959	3	1	120/80	1	1	1	1	3	2		2	1	17	2	2		2	1	14.9	2
27	3	1	1	2	2	1	2	9		119	2	2	1	2	12	4	2	4	1	65000	1	9.7	1	1100	1	2	48	1.67	17.2111	2	2	121/74	1	1	1	1	5	2		2	1	23.2	3	2		2	1	15.4	1
31	3	1	1	0	1	2	1	4	35.9	90	2	2	2	1	10	4	2	3	1	5900	1	13.2	2	2900	1	1	53	1.66	19.2336	1	2	100/70	3	1	1	1	6	2		2	1	19.6	2	2		2	1	14	2
25	3	1	1	1	2	1	2	9	39	94	1	2	2	1	14	4	2	0	2	138000	1	7.1	1	1100	1	2	48	1.64	17.8465	2	1	105/60	1	1	1	1	3	2		2	1	21.6	3	2		2	1	17.1	1
66	4	9	1	2	2	1	2	9	56	59	2	2	2	2	6	3	2	0	2	115000	1	14.6	2	5200	2	2	56	1.76	18.0785	2	2	129/70	1	1	1	2	9	2		2	1	14.4	2	2		2	1	13.6	2
20	2	1	1	0.5	1	1	2	9		120	2	2	2	2	6	3	2	0	2	135000	1	9	1	2500	1	2	45	1.66	16.3304	2	2	116/73	1	1	2	2	9	2		2	1	15.5	2	2		2	1	14	2
20	2	1	1	999	9	1	2	9	38.1	105	1	2	2	2	4	2	2	0	2	44000	1	8.8	1	1700	1	9	35	1.59	13.8444	4	1	100/70	1	1	1	1	5	1	3	2	1	16.7	2	2		2	1	13.5	2
30	3	1	1	0.5	1	1	2	9	36	105	2	2	2	2	10	4	2	4	1	63000	1	9.8	1	4600	2	2	45	1.53	19.2234	1	9	118/70	1	1	1	1	9	2		2	1	19	2	2		2	1	16.8	1
27	3	1	1	2	2	1	2	9	36.2	92	1	2	1	1	9	4	2	0	2	44000	1	3.8	1	4800	2	2	45	1.6	17.5781	2	2	100/65	2	1	1	2	9	2		2	1	19.7	2	2		2	1	15.4	1
30	3	1	1	6	4	1	1	6	39	105	2	2	1	1	15	4	2	5	1	38000	1	7.5	1	1000	1	2	42	1.5	18.6667	1	2	95/54	1	1	1	2	9	2		2	1	23	3	2		2	1	16.5	1
20	2	1	1	0.5	1	1	2	9	39.3	112	2	2	2	1	3	2	2	0	2	14000	1	6.6	1	900	1	2	41	1.64	15.2439	3	2	100/60	1	1	2	1	2	2		2	1	14	2	2		2	1	15	1
23	2	1	1	4	3	1	2	9	39.2	96	2	2	2	2	4	2	2	0	2	95000	1	10.2	1	1400	1	2	45	1.66	16.3304	2	1	100/64	1	1	1	1	1	2		2	1	20	3	2		2	1	14	2
30	3	2	1	3	3	1	1	3	35.4	125	2	2	2	1	15	4	2	5	1	13400	1	9.5	1	2000	1	2	44	1.7	15.2249	3	1	110/72	1	1	1	1	5	2		2	1	20.5	3	2		2	1	17.7	1
20	2	1	1	2	2	1	1	5	36.6	97	2	2	2	2	13	4	2	0	2	126000	1	7.7	1	3900	1	1	40	1.52	17.313	2	9	100/65	1	1	1	2	9	2		2	1	21.3	3	2		2	1	14.5	2
18	2	1	1	0.5	1	1	2	9	39.7	115	2	2	2	2	8	4	2	2	1	97000	1	8.8	1	2500	1	2	48	1.71	16.4153	2	2	100/54	1	1	1	1	1	2		2	1	17.8	2	2		2	1	17.1	1
20	2	1	1	1	2	1	2	9	38.1	112	2	2	2	2	7	3	2	3	1	14000	1	9.2	1	2700	1	2	50	1.71	17.0993	2	1	99/62	1	1	2	1	1	2		2	1	21.2	3	2		2	1	16.6	1
26	3	1	1	0.5	1	1	1	4	35.9	97	1	2	2	2	11	4	2	3	1	24000	1	6.8	1	800	1	2	45	1.61	17.3604	2	9	95/57	1	1	2	1	1	2		2	1	20.3	3	2		2	1	18.2	1
31	3	1	1	2	2	1	2	9	36.4	84	2	2	2	9	11	4	2	0	2	123	1	12.3	2	4000	2	9	44	1.59	17.4044	2	2	130/84	3	1	1	2	9	2		2	1	18.6	2	2		2	1	13.5	2
40	4	1	1	2	2	1	1	1	35.9	104	2	2	2	1	3	2	2	0	2	64000	1	12.2	2	2900	1	2	51	1.7	17.6471	2	2	107/60	1	1	1	1	1	2		2	1	17	2	2		2	1	18	1
28	3	1	1	1	2	1	1	5	35.6	92	2	2	1	2	15	4	2	0	2	160000	2	7.6	1	3900	1	1	54	1.82	16.3024	2	2	10/63	1	1	1	2	9	1	1	2	1	22	3	2		2	1	15.5	1
20	2	1	1	0.5	1	1	1	4	37.2	95	2	2	2	2	12	4	2	0	2	48000	1	9.4	1	0	9	2	45	1.62	17.1468	2	9	113/73	1	1	1	1	4	2		2	1	20.1	3	2		2	1	15.7	1
21	2	1	1	1	2	1	9	9	36.3	88	2	2	2	1	14	4	2	0	2	160000	2	12.8	2	4200	2	9	52	1.68	18.424	2	2	120/80	2	1	1	2	9	2		2	1	25.9	3	2		2	1	14.7	2
26	3	1	1	5	3	1	1	1	38.9	92	2	2	1	2	11	4	2	4	1	70000	1	7.3	1	1000	1	2	51	1.62	19.433	1	2	100/60	1	1	1	1	4	2		2	1	21.4	3	2		2	1	16.6	1
20	2	1	1	3	3	1	2	9	36.7	93	2	2	2	2	7	3	2	2	1	112000	1	10.5	1	2600	1	9	48	1.7	16.609	2	2	107/67	1	1	1	1	1	2		2	9	99	9	2		1	1	14	2
45	4	1	1	1	2	1	9	9	36.7	84	2	2	2	2	22	4	2	0	2	49000	1	9.3	1	2700	1	9	49	1.65	17.9982	2	9	112/72	1	1	1	2	9	2		2	1	19.6	2	2		2	1	15.7	1
22	2	1	1	2	2	1	1	5	36.7	92	1	2	2	2	9	4	2	4	1	113000	1	9.1	1	3500	1	9	49	1.75	16	2	2	120/801	1	1	1	2	9	2		2	1	17	2	2		2	1	99	9
22	2	1	1	1	2	1	2	9	36.1	128	2	2	2	2	13	4	2	0	2	96000	1	7.3	1	1600	1	2	41	1.6	16.0156	2	2	98/67	1	1	1	1	2	2		2	1	20.1	3	2		2	1	14.1	2
5	1	1	1	0.75	1	1	1	6	35.9	76	2	2	2	1	9	4	2	3	1	74000	1	8.7	1	2800	1	9	65	1.7	22.4913	1	2	110/68	1	1	1	2	9	2		2	1	22	3	2		2	1	14	2
20	2	1	1	0.5	1	1	2	9	36.1	104	2	2	2	2	8	4	2	0	2	58000	1	8.3	1	800	1	2	57	1.7	19.7232	1	2	80/50	1	1	1	1	3	2		2	1	16.5	2	1		2	1	17	1
18	2	1	1	0.5	1	1	2	9	36.3	80	2	2	1	2	13	4	2	0	2	60000	1	9.8	1	3400	1	2	41	1.65	15.0597	3	2	120/74	1	1	1	2	9	2		2	1	21.8	3	9		2	1	16	1
18	2	1	1	2	2	1	1	5	36.5	96	2	2	2	2	12	4	2	0	2	8000	1	6	1	4100	2	1	44	1.65	16.1616	2	2	100/60	2	1	2	2	9	2		2	1	21	3	2		2	1	14.5	2
35	4	1	1	2	2	1	2	9	37.9	104	1	2	1	2	8	4	2	0	2	95000	1	4.8	1	5800	2	1	42	1.7	14.5329	3	2	120/75	1	1	1	2	9	2		2	1	18.8	2	2		2	1	16.3	1
29	3	1	1	1	2	1	1	6	38	88	2	2	2	2	18	4	2	0	2	133000	1	9.8	1	6000	2	2	40	1.61	15.4315	3	2	110/70	1	1	1	2	9	2		2	1	25.2	3	2		2	1	16	1
24	2	1	1	0.5	1	1	2	9	38.3	98	2	2	2	2	6	3	2	0	2	43000	1	10.7	1	1700	1	9	48	1.7	16.609	2	2	94/58	1	1	1	1	3	2		2	1	20	3	2		2	1	19	1
22	2	1	1	3	3	1	2	9	36	94	2	2	2	2	8	4	2	0	2	162000	2	6.2	1	4000	2	9	53	1.8	16.358	2	2	129/70	1	1	1	2	9	2		2	1	21.3	3	2		2	1	16	1
54	4	1	1	1	2	1	2	9	36.8	102	2	2	2	2	15	4	2	0	2	58000	1	5.3	1	2500	1	9	61.4	1.7	21.2457	1	1	100/60	2	1	1	2	9	2		2	1	21	3	2		2	1	15	1
18	2	1	1	3	3	1	2	9	37.1	1079262	2	2	2	2	7	3	2	0	2	49000	1	8.8	1	1800	1	9	48.7	1.78	15.3705	3	2	92/62	1	1	1	1	3	2		2	1	15.4	2	2		2	1	14	2
20	2	1	1	0.5	1	1	2	9	36.4	109	2	2	2	2	9	4	2	0	2	161000	2	9.5	1	10200	2	9	46	1.62	17.5278	2	2	116/46	1	1	1	2	9	2		2	1	17.8	2	2		2	1	16	1
27	3	1	1	1	2	1	2	9	37.8	104	1	2	2	2	19	4	2	0	2	48000	1	7.7	1	900	1	9	55.9	1.69	19.5721	1	2	124/71	1	1	1	1	2	2		2	1	25.8	3	2		2	1	14.8	2
31	3	1	1	2	2	1	2	9	37.5	90	2	2	2	1	16	4	2	0	2	106000	1	8.9	1	4000	2	2	58.2	1.71	19.9036	1	2	120/80	1	1	1	2	9	2		2	1	26.4	3	2		2	1	14.7	2
26	3	1	1	0.75	1	1	2	9	37.5	112	2	2	1	1	5	3	2	0	2	133000	1	13.9	2	3300	1	2	42	1.68	14.881	3	2	not taken	1	1	1	1	1	1		2	1	14.7	2	2		2	1	99	9
35	4	1	1	1	2	1	2	9	37.6	92	2	2	2	2	9	4	2	3	1	109000	1	4.5	1	3400	1	9	49	1.64	18.2183	2	2	100/70	1	1	1	2	9	2		2	1	21.3	3	2		2	1	13.49	2
23	2	1	1	2	2	1	2	9	37.8	125	2	2	2	1	7	3	2	0	2	71000	1	9.5	1	1400	1	2	52.8	1.74	17.4396	2	2	114/67	1	1	1	1	2	2		2	1	19.3	2	2		2	1	15.4	1
27	3	1	1	0.25	1	1	2	9	36.6	13692	2	2	2	2	19	4	2	0	2	139000	1	10.7	1	2900	1	2	53	1.73	17.7086	2	2	109	1	1	1	2	9	2		2	1	26.5	3	2		2	1	14.4	2
23	2	1	1	4	3	2	2	9	36.5	82	2	2	2	2	13	4	2	0	2	51000	1	12.2	2	2600	1	9	52.8	1.8	16.2963	2	2	110/82	1	1	1	1	2	2		2	1	23	3	2		2	1	17	1
20	2	1	1	3	3	1	2	9	36.2	102	2	2	2	2	11	4	2	5	1	274000	2	9.9	1	4400	2	2	55.9	1.79	17.4464	2	2	114/68	1	1	1	2	9	2		2	1	21	3	2		2	2	19.6	1
28	3	1	1	1	2	1	1	6	36.2	68	2	2	1	2	9	4	2	0	2	172000	2	9.5	1	5500	2	9	51	1.69	17.8565	2	2	110/70	1	1	1	2	9	2		2	1	19.7	2	2		2	1	14.4	2
26	3	1	1	0.5	1	1	2	9	37	93	2	9	2	2	12	4	1	3	1	36000	1	9.2	1	2800	1	9	35	1.5	15.5556	3	2	96/66	1	1	1	1	3	1	2	2	1	22.4	3	2		2	1	14	2
25	3	1	1	2	2	1	1	9	36.2	88	2	2	2	2	10	4	2	0	2	119000	1	10.1	1	1600	1	2	55	1.74	18.1662	2	2	/70	1	1	1	1	2	2		2	1	19.3	2	2		2	1	14.4	2
28	3	1	1	1.5	2	1	2	9	37.8	102	1	9	2	2	8	4	1	2	1	35000	1	9.2	1	2200	1	9	48.7	1.6	19.0234	1	1	10/60	1	1	1	1	3	2		2	1	19	2	2		2	1	14.4	2
20	2	1	1	1	2	1	2	9	35.5	104	2	2	2	1	4	2	2	0	2	54000	1	8.8	1	1700	1	9	43	1.68	15.2353	3	2	90/60	1	1	1	1	1	2		2	1	17.6	2	2		2	1	15	1
22	2	1	1	1	2	1	2	9	36.9	84	1	2	2	2	17	4	2	0	2	37000	1	9.1	1	3200	1	2	52	1.64	19.3337	1	2	100/70	1	1	1	1	2	2		2	1	26	3	2		2	1	13.3	2
25	3	1	1	0.75	1	2	2	9	36.3	96	2	2	2	2	9	4	2	0	2	119000	1	10	1	6000	2	9	66	1.73	22.0522	1	2	100/62	3	1	1	2	9	2		2	1	17.9	2	2		2	1	14.8	2
27	3	1	1	1	2	1	2	9	35.2	85	2	2	2	1	13	4	2	6	1	6600	1	9.8	1	1600	1	9	9	0	0	9	2	106/65	1	1	1	1	1	2		2	1	22	3	2		2	1	14.9	2
28	3	1	1	1	2	1	2	9	36.9	91	1	2	2	9	16	4	2	0	2	60000	1	6.1	1	2100	1	2	53.7	1.61	20.7168	1	2	120/80		1	1	2	9	2		2	1	23.3	3	2		2	1	13.7	2
20	2	1	1	0.75	1	1	2	9	36.7	104	2	2	2	1	13	4	2	0	2	46000	1	8.4	1	1500	1	2	45	1.65	16.5289	2	1	95/60	1	1	1	1	3	2		2	1	22.7	3	2		2	1	15	1
24	2	1	1	0.5	1	1	2	9	36.1	72	2	2	2	2	14	4	2	2	1	64000	1	8	1	3300	1	2	67	1.9	18.5596	1	2	98/62	1	1	1	2	9	2		9	1	27.4	3	2		2	1	15.5	1
[truncated: 27 more columns]
